# Supplementary material for: Luminescent metal complexes featuring photophysically innocent boron cluster ligands
Source: Chem Sci. 2016 Apr 27;7(8):5132–8. doi: 10.1039/c6sc01146b (PMC5300762; doi:10.1039/c6sc01146b)
Supplement: Supplementary file 2 [file SC-007-C6SC01146B-s002.cif]

# Electronic Supplementary Material (ESI) for Chemical Science.
# This journal is © The Royal Society of Chemistry 2016

####################################################################### 
# 
# This file contains crystal structure data downloaded from the 
# Cambridge Structural Database (CSD) hosted by the Cambridge 
# Crystallographic Data Centre (CCDC).
# 
# Full information about CCDC data access policies and citation 
# guidelines are available at http://www.ccdc.cam.ac.uk/access/V1 
# 
# Audit and citation data items may have been added by the CCDC. 
# Please retain this information to preserve the provenance of 
# this file and to allow appropriate attribution of the data. 
# 
#######################################################################

data_alex1505s
_database_code_depnum_ccdc_archive 'CCDC 1446940'
_audit_update_record             
;
2016-01-12 deposited with the CCDC.
2016-04-18 downloaded from the CCDC.
;

_audit_creation_method           SHELXL-2014
_chemical_name_systematic        
; 
 ? 
;
_chemical_name_common            ?
_chemical_melting_point          ?
_chemical_formula_moiety         'C30 H44 B20 Ni P2'
_chemical_formula_sum            'C30 H44 B20 Ni P2'
_chemical_formula_weight         741.50

loop_
_atom_type_symbol
_atom_type_description
_atom_type_scat_dispersion_real
_atom_type_scat_dispersion_imag
_atom_type_scat_source
C C 0.0033 0.0016 'International Tables Vol C Tables 4.2.6.8 and 6.1.1.4'
H H 0.0000 0.0000 'International Tables Vol C Tables 4.2.6.8 and 6.1.1.4'
Ni Ni 0.3393 1.1124 'International Tables Vol C Tables 4.2.6.8 and 6.1.1.4'
P P 0.1023 0.0942 'International Tables Vol C Tables 4.2.6.8 and 6.1.1.4'
B B 0.0013 0.0007 'International Tables Vol C Tables 4.2.6.8 and 6.1.1.4'

_space_group_crystal_system      triclinic
_space_group_IT_number           2
_space_group_name_H-M_alt        'P -1'
_space_group_name_Hall           '-P 1'

_shelx_space_group_comment       
; 
The symmetry employed for this shelxl refinement is uniquely defined 
by the following loop, which should always be used as a source of 
symmetry information in preference to the above space-group names. 
They are only intended as comments. 
;

loop_
_space_group_symop_operation_xyz
'x, y, z'
'-x, -y, -z'

_cell_length_a                   11.2679(14)
_cell_length_b                   13.3101(17)
_cell_length_c                   15.2998(19)
_cell_angle_alpha                100.653(2)
_cell_angle_beta                 107.431(2)
_cell_angle_gamma                110.833(2)
_cell_volume                     1933.8(4)
_cell_formula_units_Z            2
_cell_measurement_temperature    296(2)
_cell_measurement_reflns_used    8536
_cell_measurement_theta_min      2.62
_cell_measurement_theta_max      29.26

_exptl_crystal_description       block
_exptl_crystal_colour            colorless
_exptl_crystal_density_meas      ?
_exptl_crystal_density_method    ?
_exptl_crystal_density_diffrn    1.273
_exptl_crystal_F_000             764
_exptl_transmission_factor_min   ?
_exptl_transmission_factor_max   ?
_exptl_crystal_size_max          0.200
_exptl_crystal_size_mid          0.200
_exptl_crystal_size_min          0.180
_exptl_absorpt_coefficient_mu    0.610
_shelx_estimated_absorpt_T_min   0.888
_shelx_estimated_absorpt_T_max   0.898
_exptl_absorpt_correction_type   multi-scan
_exptl_absorpt_correction_T_min  0.68
_exptl_absorpt_correction_T_max  0.75
_exptl_absorpt_process_details   'SADABS V2012/1 (Bruker AXS Inc.)'

_exptl_special_details           
; 
 ? 
;

_diffrn_ambient_temperature      296(2)
_diffrn_radiation_wavelength     0.71073
_diffrn_radiation_type           MoK\a
_diffrn_source                   'Sealed X-Ray Tube'
_diffrn_measurement_device_type  'Bruker APEX-II CCD'
_diffrn_measurement_method       '\f and \w scans'
_diffrn_detector_area_resol_mean ?
_diffrn_reflns_number            34068
_diffrn_reflns_av_unetI/netI     0.0468
_diffrn_reflns_av_R_equivalents  0.0353
_diffrn_reflns_limit_h_min       -15
_diffrn_reflns_limit_h_max       16
_diffrn_reflns_limit_k_min       -18
_diffrn_reflns_limit_k_max       18
_diffrn_reflns_limit_l_min       -21
_diffrn_reflns_limit_l_max       22
_diffrn_reflns_theta_min         1.476
_diffrn_reflns_theta_max         30.900
_diffrn_reflns_theta_full        25.000
_diffrn_measured_fraction_theta_max 0.937
_diffrn_measured_fraction_theta_full 1.000
_diffrn_reflns_Laue_measured_fraction_max 0.937
_diffrn_reflns_Laue_measured_fraction_full 1.000
_diffrn_reflns_point_group_measured_fraction_max 0.937
_diffrn_reflns_point_group_measured_fraction_full 1.000
_reflns_number_total             11464
_reflns_number_gt                8382
_reflns_threshold_expression     'I > 2\s(I)'
_reflns_Friedel_coverage         0.000
_reflns_Friedel_fraction_max     .
_reflns_Friedel_fraction_full    .

_reflns_special_details          
; 
 Reflections were merged by SHELXL according to the crystal 
 class for the calculation of statistics and refinement. 
  
 _reflns_Friedel_fraction is defined as the number of unique 
 Friedel pairs measured divided by the number that would be 
 possible theoretically, ignoring centric projections and 
 systematic absences. 
;

_computing_data_collection       'Bruker APEX2'
_computing_cell_refinement       'Bruker SAINT'
_computing_data_reduction        'Bruker SAINT'
_computing_structure_solution    'SHELXS-97 (Sheldrick 2008)'
_computing_structure_refinement  'SHELXL-2014 (Sheldrick, 2014)'
_computing_molecular_graphics    'Bruker SHELXTL'
_computing_publication_material  'Bruker SHELXTL'

_refine_special_details          
; 
 ? 
;
_refine_ls_structure_factor_coef Fsqd
_refine_ls_matrix_type           full
_refine_ls_weighting_scheme      calc
_refine_ls_weighting_details     
'w=1/[\s^2^(Fo^2^)+(0.0434P)^2^+0.4142P] where P=(Fo^2^+2Fc^2^)/3'
_atom_sites_solution_primary     ?
_atom_sites_solution_secondary   ?
_atom_sites_solution_hydrogens   geom
_refine_ls_hydrogen_treatment    constr
_refine_ls_extinction_method     none
_refine_ls_extinction_coef       .
_refine_ls_number_reflns         11464
_refine_ls_number_parameters     478
_refine_ls_number_restraints     0
_refine_ls_R_factor_all          0.0647
_refine_ls_R_factor_gt           0.0396
_refine_ls_wR_factor_ref         0.0999
_refine_ls_wR_factor_gt          0.0892
_refine_ls_goodness_of_fit_ref   1.020
_refine_ls_restrained_S_all      1.020
_refine_ls_shift/su_max          0.001
_refine_ls_shift/su_mean         0.000

loop_
_atom_site_label
_atom_site_type_symbol
_atom_site_fract_x
_atom_site_fract_y
_atom_site_fract_z
_atom_site_U_iso_or_equiv
_atom_site_adp_type
_atom_site_occupancy
_atom_site_site_symmetry_order
_atom_site_calc_flag
_atom_site_refinement_flags_posn
_atom_site_refinement_flags_adp
_atom_site_refinement_flags_occupancy
_atom_site_disorder_assembly
_atom_site_disorder_group
Ni1 Ni 0.45880(2) 0.71956(2) 0.22988(2) 0.02402(6) Uani 1 1 d . . . . .
P1 P 0.25896(4) 0.63897(4) 0.24837(3) 0.02708(10) Uani 1 1 d . . . . .
P2 P 0.32800(4) 0.74731(4) 0.10263(3) 0.02809(10) Uani 1 1 d . . . . .
B1 B 0.6850(2) 0.87735(19) 0.14735(16) 0.0362(5) Uani 1 1 d . . . . .
H1B H 0.6236 0.9206 0.1174 0.043 Uiso 1 1 calc R U . . .
B2 B 0.6391(2) 0.73475(19) 0.08694(16) 0.0363(5) Uani 1 1 d . . . . .
H2B H 0.5486 0.6858 0.0178 0.044 Uiso 1 1 calc R U . . .
B3 B 0.7931(2) 0.7157(2) 0.11195(17) 0.0430(5) Uani 1 1 d . . . . .
H3B H 0.8032 0.6540 0.0594 0.052 Uiso 1 1 calc R U . . .
B4 B 0.9355(2) 0.8485(2) 0.18841(19) 0.0469(6) Uani 1 1 d . . . . .
H4B H 1.0379 0.8732 0.1853 0.056 Uiso 1 1 calc R U . . .
B5 B 0.8689(2) 0.9492(2) 0.21023(19) 0.0440(5) Uani 1 1 d . . . . .
H5B H 0.9282 1.0398 0.2217 0.053 Uiso 1 1 calc R U . . .
B6 B 0.6856(2) 0.67177(18) 0.17418(15) 0.0324(4) Uani 1 1 d . . . . .
H6B H 0.6247 0.5814 0.1624 0.039 Uiso 1 1 calc R U . . .
B7 B 0.8697(2) 0.7420(2) 0.23872(17) 0.0382(5) Uani 1 1 d . . . . .
H7B H 0.9286 0.6972 0.2692 0.046 Uiso 1 1 calc R U . . .
B8 B 0.9172(2) 0.88593(19) 0.29952(18) 0.0387(5) Uani 1 1 d . . . . .
H8B H 1.0067 0.9346 0.3693 0.046 Uiso 1 1 calc R U . . .
B9 B 0.7614(2) 0.90430(17) 0.27208(16) 0.0332(4) Uani 1 1 d . . . . .
H9B H 0.7500 0.9654 0.3241 0.040 Uiso 1 1 calc R U . . .
B10 B 0.7935(2) 0.8447(2) 0.09487(18) 0.0442(5) Uani 1 1 d . . . . .
H10B H 0.8041 0.8675 0.0311 0.053 Uiso 1 1 calc R U . . .
B11 B 0.62548(18) 0.60596(17) 0.34621(15) 0.0293(4) Uani 1 1 d . . . . .
H11B H 0.5839 0.5369 0.2776 0.035 Uiso 1 1 calc R U . . .
B12 B 0.8032(2) 0.6680(2) 0.42672(17) 0.0392(5) Uani 1 1 d . . . . .
H12B H 0.8770 0.6396 0.4103 0.047 Uiso 1 1 calc R U . . .
B13 B 0.8527(2) 0.8128(2) 0.48672(16) 0.0423(5) Uani 1 1 d . . . . .
H13B H 0.9588 0.8784 0.5095 0.051 Uiso 1 1 calc R U . . .
B14 B 0.7043(2) 0.83920(18) 0.44211(15) 0.0348(4) Uani 1 1 d . . . . .
H14B H 0.7139 0.9225 0.4360 0.042 Uiso 1 1 calc R U . . .
B15 B 0.52609(19) 0.61204(17) 0.41401(14) 0.0301(4) Uani 1 1 d . . . . .
H15B H 0.4193 0.5470 0.3904 0.036 Uiso 1 1 calc R U . . .
B16 B 0.5742(2) 0.75548(18) 0.47261(15) 0.0350(4) Uani 1 1 d . . . . .
H16B H 0.4991 0.7838 0.4867 0.042 Uiso 1 1 calc R U . . .
B17 B 0.7509(2) 0.8180(2) 0.55532(16) 0.0456(6) Uani 1 1 d . . . . .
H17B H 0.7915 0.8872 0.6237 0.055 Uiso 1 1 calc R U . . .
B18 B 0.8115(2) 0.7113(2) 0.54625(17) 0.0492(6) Uani 1 1 d . . . . .
H18B H 0.8911 0.7108 0.6086 0.059 Uiso 1 1 calc R U . . .
B19 B 0.6710(2) 0.5836(2) 0.45876(17) 0.0419(5) Uani 1 1 d . . . . .
H19B H 0.6594 0.4996 0.4643 0.050 Uiso 1 1 calc R U . . .
B20 B 0.6396(2) 0.6762(2) 0.53855(16) 0.0419(5) Uani 1 1 d . . . . .
H20B H 0.6079 0.6530 0.5961 0.050 Uiso 1 1 calc R U . . .
C1 C 0.14466(17) 0.65233(16) 0.06921(14) 0.0372(4) Uani 1 1 d . . . . .
H1C H 0.0853 0.6766 0.0269 0.045 Uiso 1 1 calc R U . . .
H1D H 0.1237 0.5750 0.0354 0.045 Uiso 1 1 calc R U . . .
C2 C 0.12099(17) 0.65821(16) 0.16168(14) 0.0358(4) Uani 1 1 d . . . . .
H2C H 0.0310 0.5990 0.1486 0.043 Uiso 1 1 calc R U . . .
H2D H 0.1236 0.7313 0.1886 0.043 Uiso 1 1 calc R U . . .
C3 C 0.19394(16) 0.48469(14) 0.20779(12) 0.0296(3) Uani 1 1 d . . . . .
C4 C 0.26830(19) 0.43565(17) 0.17333(14) 0.0395(4) Uani 1 1 d . . . . .
H4 H 0.3508 0.4817 0.1709 0.047 Uiso 1 1 calc R U . . .
C5 C 0.2206(2) 0.31909(18) 0.14267(16) 0.0538(6) Uani 1 1 d . . . . .
H5 H 0.2706 0.2870 0.1192 0.065 Uiso 1 1 calc R U . . .
C6 C 0.0983(3) 0.24965(18) 0.14669(17) 0.0578(6) Uani 1 1 d . . . . .
H6 H 0.0674 0.1712 0.1275 0.069 Uiso 1 1 calc R U . . .
C7 C 0.0228(2) 0.29728(18) 0.17919(16) 0.0495(5) Uani 1 1 d . . . . .
H7 H -0.0599 0.2507 0.1811 0.059 Uiso 1 1 calc R U . . .
C8 C 0.06907(18) 0.41368(16) 0.20896(14) 0.0384(4) Uani 1 1 d . . . . .
H8 H 0.0167 0.4451 0.2300 0.046 Uiso 1 1 calc R U . . .
C9 C 0.23388(16) 0.68069(15) 0.35966(13) 0.0325(4) Uani 1 1 d . . . . .
C10 C 0.2404(2) 0.78843(17) 0.38905(15) 0.0451(5) Uani 1 1 d . . . . .
H10 H 0.2597 0.8371 0.3534 0.054 Uiso 1 1 calc R U . . .
C11 C 0.2181(2) 0.8238(2) 0.47171(18) 0.0600(7) Uani 1 1 d . . . . .
H11 H 0.2227 0.8960 0.4911 0.072 Uiso 1 1 calc R U . . .
C12 C 0.1893(2) 0.7525(3) 0.52474(17) 0.0645(7) Uani 1 1 d . . . . .
H12 H 0.1728 0.7760 0.5792 0.077 Uiso 1 1 calc R U . . .
C13 C 0.1849(2) 0.6467(2) 0.49740(15) 0.0538(6) Uani 1 1 d . . . . .
H13 H 0.1671 0.5993 0.5342 0.065 Uiso 1 1 calc R U . . .
C14 C 0.20692(18) 0.60995(18) 0.41506(14) 0.0391(4) Uani 1 1 d . . . . .
H14 H 0.2036 0.5380 0.3969 0.047 Uiso 1 1 calc R U . . .
C15 C 0.33183(17) 0.73436(15) -0.01746(13) 0.0322(4) Uani 1 1 d . . . . .
C16 C 0.3781(2) 0.82854(17) -0.04757(14) 0.0405(4) Uani 1 1 d . . . . .
H16 H 0.4098 0.9013 -0.0056 0.049 Uiso 1 1 calc R U . . .
C17 C 0.3768(2) 0.8136(2) -0.14016(16) 0.0553(6) Uani 1 1 d . . . . .
H17 H 0.4080 0.8766 -0.1599 0.066 Uiso 1 1 calc R U . . .
C18 C 0.3298(3) 0.7063(2) -0.20297(17) 0.0603(6) Uani 1 1 d . . . . .
H18 H 0.3292 0.6970 -0.2649 0.072 Uiso 1 1 calc R U . . .
C19 C 0.2834(2) 0.6122(2) -0.17421(15) 0.0522(6) Uani 1 1 d . . . . .
H19 H 0.2514 0.5397 -0.2168 0.063 Uiso 1 1 calc R U . . .
C20 C 0.28460(19) 0.62594(17) -0.08204(14) 0.0409(4) Uani 1 1 d . . . . .
H20 H 0.2537 0.5625 -0.0629 0.049 Uiso 1 1 calc R U . . .
C21 C 0.33952(18) 0.88800(15) 0.15048(13) 0.0318(4) Uani 1 1 d . . . . .
C22 C 0.4300(2) 0.95551(16) 0.24532(14) 0.0396(4) Uani 1 1 d . . . . .
H22 H 0.4896 0.9312 0.2818 0.047 Uiso 1 1 calc R U . . .
C23 C 0.4325(2) 1.05855(18) 0.28608(17) 0.0519(5) Uani 1 1 d . . . . .
H23 H 0.4928 1.1026 0.3498 0.062 Uiso 1 1 calc R U . . .
C24 C 0.3455(3) 1.09576(19) 0.23196(18) 0.0559(6) Uani 1 1 d . . . . .
H24 H 0.3474 1.1652 0.2590 0.067 Uiso 1 1 calc R U . . .
C25 C 0.2558(3) 1.0299(2) 0.13772(19) 0.0550(6) Uani 1 1 d . . . . .
H25 H 0.1973 1.0552 0.1013 0.066 Uiso 1 1 calc R U . . .
C26 C 0.2519(2) 0.92708(18) 0.09700(15) 0.0430(5) Uani 1 1 d . . . . .
H26 H 0.1906 0.8832 0.0334 0.052 Uiso 1 1 calc R U . . .
C27 C 0.62518(16) 0.77270(14) 0.19814(12) 0.0273(3) Uani 1 1 d . . . . .
C28 C 0.76508(15) 0.77884(14) 0.28493(12) 0.0270(3) Uani 1 1 d . . . . .
C29 C 0.57058(15) 0.71164(13) 0.35590(12) 0.0254(3) Uani 1 1 d . . . . .
C30 C 0.73623(15) 0.74619(14) 0.36873(12) 0.0274(3) Uani 1 1 d . . . . .

loop_
_atom_site_aniso_label
_atom_site_aniso_U_11
_atom_site_aniso_U_22
_atom_site_aniso_U_33
_atom_site_aniso_U_23
_atom_site_aniso_U_13
_atom_site_aniso_U_12
Ni1 0.02336(10) 0.02449(11) 0.02829(12) 0.01137(9) 0.01204(8) 0.01204(8)
P1 0.02428(19) 0.0293(2) 0.0323(2) 0.01313(19) 0.01325(17) 0.01357(17)
P2 0.0286(2) 0.0282(2) 0.0299(2) 0.01275(18) 0.01146(17) 0.01361(17)
B1 0.0400(11) 0.0386(12) 0.0435(12) 0.0247(10) 0.0233(9) 0.0204(9)
B2 0.0419(11) 0.0454(12) 0.0328(11) 0.0167(10) 0.0209(9) 0.0242(10)
B3 0.0488(12) 0.0581(15) 0.0439(13) 0.0235(12) 0.0295(11) 0.0344(12)
B4 0.0402(11) 0.0575(15) 0.0616(16) 0.0309(13) 0.0344(11) 0.0237(11)
B5 0.0402(11) 0.0406(12) 0.0578(15) 0.0273(12) 0.0265(11) 0.0135(10)
B6 0.0378(10) 0.0324(10) 0.0331(10) 0.0110(9) 0.0178(8) 0.0187(9)
B7 0.0344(10) 0.0477(13) 0.0471(13) 0.0208(11) 0.0248(10) 0.0240(10)
B8 0.0262(9) 0.0382(12) 0.0509(13) 0.0193(10) 0.0183(9) 0.0085(8)
B9 0.0340(10) 0.0268(10) 0.0423(12) 0.0147(9) 0.0186(9) 0.0126(8)
B10 0.0483(12) 0.0567(15) 0.0494(14) 0.0316(12) 0.0331(11) 0.0277(11)
B11 0.0268(8) 0.0289(10) 0.0357(10) 0.0144(8) 0.0128(8) 0.0139(8)
B12 0.0294(9) 0.0530(14) 0.0438(12) 0.0268(11) 0.0139(9) 0.0222(10)
B13 0.0274(9) 0.0515(14) 0.0305(11) 0.0071(10) 0.0062(8) 0.0061(9)
B14 0.0348(10) 0.0306(10) 0.0329(11) 0.0044(9) 0.0169(8) 0.0080(8)
B15 0.0280(9) 0.0344(10) 0.0307(10) 0.0167(8) 0.0125(8) 0.0130(8)
B16 0.0320(9) 0.0380(11) 0.0307(10) 0.0072(9) 0.0149(8) 0.0110(9)
B17 0.0345(11) 0.0548(15) 0.0267(11) 0.0036(10) 0.0102(9) 0.0038(10)
B18 0.0313(10) 0.0749(18) 0.0354(12) 0.0252(12) 0.0084(9) 0.0174(11)
B19 0.0385(11) 0.0524(14) 0.0468(13) 0.0323(11) 0.0179(10) 0.0239(10)
B20 0.0335(10) 0.0547(14) 0.0300(11) 0.0178(10) 0.0099(9) 0.0115(10)
C1 0.0271(8) 0.0402(10) 0.0392(10) 0.0168(8) 0.0076(7) 0.0120(7)
C2 0.0275(8) 0.0419(10) 0.0457(11) 0.0223(9) 0.0158(8) 0.0186(8)
C3 0.0285(8) 0.0300(9) 0.0280(8) 0.0105(7) 0.0090(7) 0.0119(7)
C4 0.0391(9) 0.0401(11) 0.0379(10) 0.0082(9) 0.0156(8) 0.0180(8)
C5 0.0665(14) 0.0429(12) 0.0521(13) 0.0065(10) 0.0208(11) 0.0310(11)
C6 0.0667(15) 0.0297(11) 0.0574(14) 0.0081(10) 0.0100(12) 0.0157(10)
C7 0.0433(11) 0.0376(11) 0.0504(13) 0.0166(10) 0.0104(10) 0.0050(9)
C8 0.0320(9) 0.0373(10) 0.0416(11) 0.0131(9) 0.0133(8) 0.0117(8)
C9 0.0254(7) 0.0368(10) 0.0360(10) 0.0084(8) 0.0124(7) 0.0159(7)
C10 0.0428(10) 0.0415(11) 0.0484(12) 0.0087(9) 0.0150(9) 0.0213(9)
C11 0.0570(13) 0.0583(15) 0.0571(15) -0.0040(12) 0.0156(12) 0.0345(12)
C12 0.0567(14) 0.099(2) 0.0419(13) 0.0061(14) 0.0206(11) 0.0458(14)
C13 0.0521(12) 0.0823(17) 0.0402(12) 0.0234(12) 0.0251(10) 0.0361(12)
C14 0.0362(9) 0.0506(12) 0.0376(10) 0.0167(9) 0.0181(8) 0.0226(9)
C15 0.0310(8) 0.0357(9) 0.0298(9) 0.0107(8) 0.0107(7) 0.0158(7)
C16 0.0448(10) 0.0420(11) 0.0384(11) 0.0164(9) 0.0210(9) 0.0177(9)
C17 0.0691(15) 0.0634(15) 0.0470(13) 0.0287(12) 0.0348(12) 0.0285(12)
C18 0.0745(16) 0.0795(18) 0.0373(12) 0.0186(12) 0.0295(12) 0.0392(14)
C19 0.0545(12) 0.0586(14) 0.0383(11) 0.0013(10) 0.0137(10) 0.0304(11)
C20 0.0421(10) 0.0397(11) 0.0399(11) 0.0107(9) 0.0131(8) 0.0209(9)
C21 0.0375(9) 0.0330(9) 0.0347(9) 0.0168(8) 0.0190(8) 0.0193(7)
C22 0.0451(10) 0.0383(10) 0.0388(10) 0.0133(9) 0.0173(9) 0.0212(9)
C23 0.0645(14) 0.0408(12) 0.0488(13) 0.0070(10) 0.0276(11) 0.0209(11)
C24 0.0878(17) 0.0423(12) 0.0700(16) 0.0251(12) 0.0550(14) 0.0401(12)
C25 0.0753(15) 0.0607(15) 0.0714(16) 0.0414(13) 0.0459(13) 0.0515(13)
C26 0.0518(11) 0.0512(12) 0.0437(11) 0.0249(10) 0.0228(9) 0.0336(10)
C27 0.0282(8) 0.0301(9) 0.0303(9) 0.0140(7) 0.0149(7) 0.0154(7)
C28 0.0241(7) 0.0272(8) 0.0317(9) 0.0107(7) 0.0134(6) 0.0110(6)
C29 0.0248(7) 0.0253(8) 0.0280(8) 0.0101(7) 0.0125(6) 0.0107(6)
C30 0.0218(7) 0.0289(8) 0.0312(9) 0.0105(7) 0.0104(6) 0.0105(6)

_geom_special_details            
; 
 All esds (except the esd in the dihedral angle between two l.s. planes) 
 are estimated using the full covariance matrix.  The cell esds are taken 
 into account individually in the estimation of esds in distances, angles 
 and torsion angles; correlations between esds in cell parameters are only 
 used when they are defined by crystal symmetry.  An approximate (isotropic) 
 treatment of cell esds is used for estimating esds involving l.s. planes. 
;

loop_
_geom_bond_atom_site_label_1
_geom_bond_atom_site_label_2
_geom_bond_distance
_geom_bond_site_symmetry_2
_geom_bond_publ_flag
Ni1 C27 1.9950(16) . ?
Ni1 C29 2.0074(16) . ?
Ni1 P2 2.2434(5) . ?
Ni1 P1 2.2532(5) . ?
P1 C3 1.8234(18) . ?
P1 C9 1.8270(18) . ?
P1 C2 1.8480(17) . ?
P2 C21 1.8228(18) . ?
P2 C15 1.8286(18) . ?
P2 C1 1.8433(17) . ?
B1 C27 1.745(3) . ?
B1 B9 1.748(3) . ?
B1 B2 1.758(3) . ?
B1 B10 1.780(3) . ?
B1 B5 1.786(3) . ?
B1 H1B 1.1000 . ?
B2 B6 1.751(3) . ?
B2 C27 1.753(3) . ?
B2 B3 1.781(3) . ?
B2 B10 1.783(3) . ?
B2 H2B 1.1000 . ?
B3 B6 1.763(3) . ?
B3 B4 1.778(4) . ?
B3 B7 1.778(3) . ?
B3 B10 1.783(3) . ?
B3 H3B 1.1000 . ?
B4 B7 1.775(3) . ?
B4 B8 1.775(3) . ?
B4 B10 1.776(3) . ?
B4 B5 1.782(3) . ?
B4 H4B 1.1000 . ?
B5 B9 1.760(3) . ?
B5 B10 1.768(4) . ?
B5 B8 1.783(3) . ?
B5 H5B 1.1000 . ?
B6 C28 1.731(3) . ?
B6 C27 1.738(3) . ?
B6 B7 1.790(3) . ?
B6 H6B 1.1000 . ?
B7 C28 1.707(3) . ?
B7 B8 1.771(3) . ?
B7 H7B 1.1000 . ?
B8 C28 1.713(2) . ?
B8 B9 1.794(3) . ?
B8 H8B 1.1000 . ?
B9 C28 1.730(3) . ?
B9 C27 1.737(3) . ?
B9 H9B 1.1000 . ?
B10 H10B 1.1000 . ?
B11 C29 1.726(2) . ?
B11 C30 1.734(2) . ?
B11 B15 1.751(3) . ?
B11 B19 1.757(3) . ?
B11 B12 1.783(3) . ?
B11 H11B 1.1000 . ?
B12 C30 1.714(3) . ?
B12 B13 1.772(3) . ?
B12 B18 1.776(3) . ?
B12 B19 1.781(3) . ?
B12 H12B 1.1000 . ?
B13 C30 1.711(3) . ?
B13 B18 1.769(3) . ?
B13 B17 1.781(3) . ?
B13 B14 1.791(3) . ?
B13 H13B 1.1000 . ?
B14 C30 1.722(3) . ?
B14 B16 1.746(3) . ?
B14 C29 1.748(3) . ?
B14 B17 1.760(3) . ?
B14 H14B 1.1000 . ?
B15 C29 1.740(2) . ?
B15 B16 1.756(3) . ?
B15 B19 1.774(3) . ?
B15 B20 1.777(3) . ?
B15 H15B 1.1000 . ?
B16 C29 1.756(3) . ?
B16 B20 1.782(3) . ?
B16 B17 1.783(3) . ?
B16 H16B 1.1000 . ?
B17 B20 1.773(3) . ?
B17 B18 1.782(4) . ?
B17 H17B 1.1000 . ?
B18 B19 1.779(3) . ?
B18 B20 1.784(3) . ?
B18 H18B 1.1000 . ?
B19 B20 1.775(4) . ?
B19 H19B 1.1000 . ?
B20 H20B 1.1000 . ?
C1 C2 1.510(3) . ?
C1 H1C 0.9700 . ?
C1 H1D 0.9700 . ?
C2 H2C 0.9700 . ?
C2 H2D 0.9700 . ?
C3 C4 1.390(2) . ?
C3 C8 1.396(2) . ?
C4 C5 1.379(3) . ?
C4 H4 0.9300 . ?
C5 C6 1.387(3) . ?
C5 H5 0.9300 . ?
C6 C7 1.376(3) . ?
C6 H6 0.9300 . ?
C7 C8 1.379(3) . ?
C7 H7 0.9300 . ?
C8 H8 0.9300 . ?
C9 C10 1.390(3) . ?
C9 C14 1.394(3) . ?
C10 C11 1.392(3) . ?
C10 H10 0.9300 . ?
C11 C12 1.373(4) . ?
C11 H11 0.9300 . ?
C12 C13 1.371(3) . ?
C12 H12 0.9300 . ?
C13 C14 1.391(3) . ?
C13 H13 0.9300 . ?
C14 H14 0.9300 . ?
C15 C16 1.396(3) . ?
C15 C20 1.398(3) . ?
C16 C17 1.389(3) . ?
C16 H16 0.9300 . ?
C17 C18 1.376(3) . ?
C17 H17 0.9300 . ?
C18 C19 1.382(3) . ?
C18 H18 0.9300 . ?
C19 C20 1.383(3) . ?
C19 H19 0.9300 . ?
C20 H20 0.9300 . ?
C21 C22 1.390(3) . ?
C21 C26 1.398(2) . ?
C22 C23 1.384(3) . ?
C22 H22 0.9300 . ?
C23 C24 1.380(3) . ?
C23 H23 0.9300 . ?
C24 C25 1.378(3) . ?
C24 H24 0.9300 . ?
C25 C26 1.374(3) . ?
C25 H25 0.9300 . ?
C26 H26 0.9300 . ?
C27 C28 1.694(2) . ?
C28 C30 1.514(2) . ?
C29 C30 1.694(2) . ?

loop_
_geom_angle_atom_site_label_1
_geom_angle_atom_site_label_2
_geom_angle_atom_site_label_3
_geom_angle
_geom_angle_site_symmetry_1
_geom_angle_site_symmetry_3
_geom_angle_publ_flag
C27 Ni1 C29 90.82(6) . . ?
C27 Ni1 P2 93.40(5) . . ?
C29 Ni1 P2 171.46(5) . . ?
C27 Ni1 P1 172.40(5) . . ?
C29 Ni1 P1 92.53(5) . . ?
P2 Ni1 P1 84.188(19) . . ?
C3 P1 C9 107.85(8) . . ?
C3 P1 C2 101.75(8) . . ?
C9 P1 C2 100.37(8) . . ?
C3 P1 Ni1 109.64(6) . . ?
C9 P1 Ni1 124.64(6) . . ?
C2 P1 Ni1 109.99(6) . . ?
C21 P2 C15 106.77(8) . . ?
C21 P2 C1 102.98(9) . . ?
C15 P2 C1 100.51(8) . . ?
C21 P2 Ni1 105.06(6) . . ?
C15 P2 Ni1 129.90(6) . . ?
C1 P2 Ni1 108.79(6) . . ?
C27 B1 B9 59.67(11) . . ?
C27 B1 B2 60.06(11) . . ?
B9 B1 B2 108.54(15) . . ?
C27 B1 B10 107.46(15) . . ?
B9 B1 B10 107.63(15) . . ?
B2 B1 B10 60.52(13) . . ?
C27 B1 B5 106.84(14) . . ?
B9 B1 B5 59.74(12) . . ?
B2 B1 B5 108.11(15) . . ?
B10 B1 B5 59.44(13) . . ?
C27 B1 H1B 122.4 . . ?
B9 B1 H1B 121.7 . . ?
B2 B1 H1B 121.1 . . ?
B10 B1 H1B 122.0 . . ?
B5 B1 H1B 122.3 . . ?
B6 B2 C27 59.48(11) . . ?
B6 B2 B1 108.23(15) . . ?
C27 B2 B1 59.58(11) . . ?
B6 B2 B3 59.87(12) . . ?
C27 B2 B3 106.71(14) . . ?
B1 B2 B3 108.37(16) . . ?
B6 B2 B10 107.99(15) . . ?
C27 B2 B10 106.94(15) . . ?
B1 B2 B10 60.33(13) . . ?
B3 B2 B10 60.02(13) . . ?
B6 B2 H2B 121.7 . . ?
C27 B2 H2B 122.9 . . ?
B1 B2 H2B 121.3 . . ?
B3 B2 H2B 121.9 . . ?
B10 B2 H2B 121.8 . . ?
B6 B3 B4 108.33(16) . . ?
B6 B3 B7 60.73(12) . . ?
B4 B3 B7 59.89(13) . . ?
B6 B3 B2 59.21(12) . . ?
B4 B3 B2 107.93(16) . . ?
B7 B3 B2 107.88(15) . . ?
B6 B3 B10 107.47(15) . . ?
B4 B3 B10 59.85(14) . . ?
B7 B3 B10 107.71(17) . . ?
B2 B3 B10 60.04(12) . . ?
B6 B3 H3B 121.7 . . ?
B4 B3 H3B 121.6 . . ?
B7 B3 H3B 121.6 . . ?
B2 B3 H3B 122.0 . . ?
B10 B3 H3B 122.0 . . ?
B7 B4 B8 59.86(13) . . ?
B7 B4 B10 108.13(16) . . ?
B8 B4 B10 107.99(15) . . ?
B7 B4 B3 60.05(13) . . ?
B8 B4 B3 108.02(15) . . ?
B10 B4 B3 60.22(13) . . ?
B7 B4 B5 107.84(15) . . ?
B8 B4 B5 60.17(13) . . ?
B10 B4 B5 59.59(14) . . ?
B3 B4 B5 107.76(16) . . ?
B7 B4 H4B 121.7 . . ?
B8 B4 H4B 121.7 . . ?
B10 B4 H4B 121.7 . . ?
B3 B4 H4B 121.7 . . ?
B5 B4 H4B 122.0 . . ?
B9 B5 B10 107.61(16) . . ?
B9 B5 B4 108.16(15) . . ?
B10 B5 B4 60.06(14) . . ?
B9 B5 B8 60.84(12) . . ?
B10 B5 B8 108.02(17) . . ?
B4 B5 B8 59.74(13) . . ?
B9 B5 B1 59.05(12) . . ?
B10 B5 B1 60.10(13) . . ?
B4 B5 B1 107.82(17) . . ?
B8 B5 B1 107.85(14) . . ?
B9 B5 H5B 121.8 . . ?
B10 B5 H5B 121.8 . . ?
B4 B5 H5B 121.7 . . ?
B8 B5 H5B 121.5 . . ?
B1 B5 H5B 122.1 . . ?
C28 B6 C27 58.46(10) . . ?
C28 B6 B2 105.79(14) . . ?
C27 B6 B2 60.32(11) . . ?
C28 B6 B3 104.97(15) . . ?
C27 B6 B3 108.19(15) . . ?
B2 B6 B3 60.92(12) . . ?
C28 B6 B7 57.99(11) . . ?
C27 B6 B7 106.73(14) . . ?
B2 B6 B7 108.69(15) . . ?
B3 B6 B7 60.04(12) . . ?
C28 B6 H6B 124.7 . . ?
C27 B6 H6B 122.0 . . ?
B2 B6 H6B 121.2 . . ?
B3 B6 H6B 121.9 . . ?
B7 B6 H6B 122.1 . . ?
C28 B7 B8 58.98(11) . . ?
C28 B7 B4 105.34(15) . . ?
B8 B7 B4 60.07(13) . . ?
C28 B7 B3 105.32(14) . . ?
B8 B7 B3 108.19(16) . . ?
B4 B7 B3 60.06(14) . . ?
C28 B7 B6 59.26(11) . . ?
B8 B7 B6 108.01(14) . . ?
B4 B7 B6 107.27(16) . . ?
B3 B7 B6 59.23(12) . . ?
C28 B7 H7B 124.0 . . ?
B8 B7 H7B 121.3 . . ?
B4 B7 H7B 122.4 . . ?
B3 B7 H7B 122.4 . . ?
B6 B7 H7B 121.9 . . ?
C28 B8 B7 58.64(11) . . ?
C28 B8 B4 105.07(15) . . ?
B7 B8 B4 60.06(13) . . ?
C28 B8 B5 104.95(14) . . ?
B7 B8 B5 107.94(17) . . ?
B4 B8 B5 60.10(14) . . ?
C28 B8 B9 59.07(10) . . ?
B7 B8 B9 107.43(14) . . ?
B4 B8 B9 106.97(16) . . ?
B5 B8 B9 58.97(12) . . ?
C28 B8 H8B 124.2 . . ?
B7 B8 H8B 121.6 . . ?
B4 B8 H8B 122.5 . . ?
B5 B8 H8B 122.5 . . ?
B9 B8 H8B 122.3 . . ?
C28 B9 C27 58.48(10) . . ?
C28 B9 B1 105.73(14) . . ?
C27 B9 B1 60.08(11) . . ?
C28 B9 B5 105.18(14) . . ?
C27 B9 B5 108.31(15) . . ?
B1 B9 B5 61.21(13) . . ?
C28 B9 B8 58.14(10) . . ?
C27 B9 B8 106.95(14) . . ?
B1 B9 B8 109.05(15) . . ?
B5 B9 B8 60.20(12) . . ?
C28 B9 H9B 124.6 . . ?
C27 B9 H9B 122.0 . . ?
B1 B9 H9B 121.2 . . ?
B5 B9 H9B 121.7 . . ?
B8 B9 H9B 121.8 . . ?
B5 B10 B4 60.35(14) . . ?
B5 B10 B1 60.46(13) . . ?
B4 B10 B1 108.34(16) . . ?
B5 B10 B2 107.83(15) . . ?
B4 B10 B2 107.92(15) . . ?
B1 B10 B2 59.14(12) . . ?
B5 B10 B3 108.14(17) . . ?
B4 B10 B3 59.93(14) . . ?
B1 B10 B3 107.36(15) . . ?
B2 B10 B3 59.94(12) . . ?
B5 B10 H10B 121.4 . . ?
B4 B10 H10B 121.5 . . ?
B1 B10 H10B 122.0 . . ?
B2 B10 H10B 122.1 . . ?
B3 B10 H10B 121.9 . . ?
C29 B11 C30 58.63(10) . . ?
C29 B11 B15 60.06(10) . . ?
C30 B11 B15 105.60(14) . . ?
C29 B11 B19 108.20(15) . . ?
C30 B11 B19 105.28(14) . . ?
B15 B11 B19 60.75(12) . . ?
C29 B11 B12 107.36(14) . . ?
C30 B11 B12 58.31(11) . . ?
B15 B11 B12 108.93(15) . . ?
B19 B11 B12 60.42(12) . . ?
C29 B11 H11B 121.9 . . ?
C30 B11 H11B 124.6 . . ?
B15 B11 H11B 121.5 . . ?
B19 B11 H11B 121.8 . . ?
B12 B11 H11B 121.6 . . ?
C30 B12 B13 58.76(12) . . ?
C30 B12 B18 105.07(16) . . ?
B13 B12 B18 59.80(14) . . ?
C30 B12 B19 105.09(14) . . ?
B13 B12 B19 107.67(17) . . ?
B18 B12 B19 59.99(13) . . ?
C30 B12 B11 59.42(10) . . ?
B13 B12 B11 107.82(14) . . ?
B18 B12 B11 107.18(15) . . ?
B19 B12 B11 59.06(11) . . ?
C30 B12 H12B 124.1 . . ?
B13 B12 H12B 121.7 . . ?
B18 B12 H12B 122.6 . . ?
B19 B12 H12B 122.6 . . ?
B11 B12 H12B 121.9 . . ?
C30 B13 B18 105.52(15) . . ?
C30 B13 B12 58.93(11) . . ?
B18 B13 B12 60.22(14) . . ?
C30 B13 B17 105.08(14) . . ?
B18 B13 B17 60.25(14) . . ?
B12 B13 B17 108.19(16) . . ?
C30 B13 B14 58.87(11) . . ?
B18 B13 B14 107.15(15) . . ?
B12 B13 B14 107.46(14) . . ?
B17 B13 B14 59.03(13) . . ?
C30 B13 H13B 124.1 . . ?
B18 B13 H13B 122.2 . . ?
B12 B13 H13B 121.4 . . ?
B17 B13 H13B 122.4 . . ?
B14 B13 H13B 122.3 . . ?
C30 B14 B16 106.27(14) . . ?
C30 B14 C29 58.44(10) . . ?
B16 B14 C29 60.36(11) . . ?
C30 B14 B17 105.53(16) . . ?
B16 B14 B17 61.15(12) . . ?
C29 B14 B17 108.31(15) . . ?
C30 B14 B13 58.25(11) . . ?
B16 B14 B13 109.11(16) . . ?
C29 B14 B13 106.78(15) . . ?
B17 B14 B13 60.20(13) . . ?
C30 B14 H14B 124.3 . . ?
B16 B14 H14B 121.0 . . ?
C29 B14 H14B 122.1 . . ?
B17 B14 H14B 121.7 . . ?
B13 B14 H14B 121.9 . . ?
C29 B15 B11 59.26(10) . . ?
C29 B15 B16 60.31(11) . . ?
B11 B15 B16 108.50(14) . . ?
C29 B15 B19 106.82(13) . . ?
B11 B15 B19 59.79(11) . . ?
B16 B15 B19 108.52(15) . . ?
C29 B15 B20 107.84(14) . . ?
B11 B15 B20 108.09(14) . . ?
B16 B15 B20 60.57(13) . . ?
B19 B15 B20 59.99(13) . . ?
C29 B15 H15B 122.4 . . ?
B11 B15 H15B 121.8 . . ?
B16 B15 H15B 120.9 . . ?
B19 B15 H15B 122.1 . . ?
B20 B15 H15B 121.5 . . ?
B14 B16 B15 108.16(15) . . ?
B14 B16 C29 59.86(11) . . ?
B15 B16 C29 59.41(11) . . ?
B14 B16 B20 107.71(15) . . ?
B15 B16 B20 60.30(12) . . ?
C29 B16 B20 106.93(15) . . ?
B14 B16 B17 59.80(12) . . ?
B15 B16 B17 107.95(16) . . ?
C29 B16 B17 106.88(14) . . ?
B20 B16 B17 59.65(13) . . ?
B14 B16 H16B 121.6 . . ?
B15 B16 H16B 121.5 . . ?
C29 B16 H16B 122.7 . . ?
B20 B16 H16B 122.0 . . ?
B17 B16 H16B 122.2 . . ?
B14 B17 B20 107.50(15) . . ?
B14 B17 B18 107.97(16) . . ?
B20 B17 B18 60.25(14) . . ?
B14 B17 B13 60.77(12) . . ?
B20 B17 B13 107.98(18) . . ?
B18 B17 B13 59.54(14) . . ?
B14 B17 B16 59.05(12) . . ?
B20 B17 B16 60.13(12) . . ?
B18 B17 B16 108.03(16) . . ?
B13 B17 B16 107.90(15) . . ?
B14 B17 H17B 121.9 . . ?
B20 B17 H17B 121.7 . . ?
B18 B17 H17B 121.7 . . ?
B13 B17 H17B 121.6 . . ?
B16 B17 H17B 122.0 . . ?
B13 B18 B12 59.98(13) . . ?
B13 B18 B19 107.93(15) . . ?
B12 B18 B19 60.14(13) . . ?
B13 B18 B17 60.21(14) . . ?
B12 B18 B17 107.97(16) . . ?
B19 B18 B17 107.37(15) . . ?
B13 B18 B20 108.01(17) . . ?
B12 B18 B20 108.05(15) . . ?
B19 B18 B20 59.76(13) . . ?
B17 B18 B20 59.63(13) . . ?
B13 B18 H18B 121.6 . . ?
B12 B18 H18B 121.6 . . ?
B19 B18 H18B 122.0 . . ?
B17 B18 H18B 122.0 . . ?
B20 B18 H18B 121.8 . . ?
B11 B19 B15 59.46(11) . . ?
B11 B19 B20 107.92(15) . . ?
B15 B19 B20 60.09(12) . . ?
B11 B19 B18 108.23(16) . . ?
B15 B19 B18 108.12(17) . . ?
B20 B19 B18 60.27(14) . . ?
B11 B19 B12 60.52(11) . . ?
B15 B19 B12 108.00(15) . . ?
B20 B19 B12 108.24(17) . . ?
B18 B19 B12 59.87(13) . . ?
B11 B19 H19B 121.7 . . ?
B15 B19 H19B 121.9 . . ?
B20 B19 H19B 121.6 . . ?
B18 B19 H19B 121.6 . . ?
B12 B19 H19B 121.5 . . ?
B17 B20 B19 107.92(16) . . ?
B17 B20 B15 107.48(15) . . ?
B19 B20 B15 59.92(12) . . ?
B17 B20 B16 60.23(13) . . ?
B19 B20 B16 107.31(15) . . ?
B15 B20 B16 59.13(12) . . ?
B17 B20 B18 60.12(14) . . ?
B19 B20 B18 59.97(14) . . ?
B15 B20 B18 107.74(15) . . ?
B16 B20 B18 108.00(16) . . ?
B17 B20 H20B 121.7 . . ?
B19 B20 H20B 121.9 . . ?
B15 B20 H20B 122.2 . . ?
B16 B20 H20B 122.1 . . ?
B18 B20 H20B 121.6 . . ?
C2 C1 P2 107.54(12) . . ?
C2 C1 H1C 110.2 . . ?
P2 C1 H1C 110.2 . . ?
C2 C1 H1D 110.2 . . ?
P2 C1 H1D 110.2 . . ?
H1C C1 H1D 108.5 . . ?
C1 C2 P1 108.15(12) . . ?
C1 C2 H2C 110.1 . . ?
P1 C2 H2C 110.1 . . ?
C1 C2 H2D 110.1 . . ?
P1 C2 H2D 110.1 . . ?
H2C C2 H2D 108.4 . . ?
C4 C3 C8 118.74(17) . . ?
C4 C3 P1 119.82(13) . . ?
C8 C3 P1 121.43(14) . . ?
C5 C4 C3 120.44(19) . . ?
C5 C4 H4 119.8 . . ?
C3 C4 H4 119.8 . . ?
C4 C5 C6 120.2(2) . . ?
C4 C5 H5 119.9 . . ?
C6 C5 H5 119.9 . . ?
C7 C6 C5 119.7(2) . . ?
C7 C6 H6 120.1 . . ?
C5 C6 H6 120.1 . . ?
C6 C7 C8 120.3(2) . . ?
C6 C7 H7 119.8 . . ?
C8 C7 H7 119.8 . . ?
C7 C8 C3 120.46(19) . . ?
C7 C8 H8 119.8 . . ?
C3 C8 H8 119.8 . . ?
C10 C9 C14 118.89(18) . . ?
C10 C9 P1 117.54(15) . . ?
C14 C9 P1 123.56(14) . . ?
C9 C10 C11 120.2(2) . . ?
C9 C10 H10 119.9 . . ?
C11 C10 H10 119.9 . . ?
C12 C11 C10 120.4(2) . . ?
C12 C11 H11 119.8 . . ?
C10 C11 H11 119.8 . . ?
C13 C12 C11 120.0(2) . . ?
C13 C12 H12 120.0 . . ?
C11 C12 H12 120.0 . . ?
C12 C13 C14 120.5(2) . . ?
C12 C13 H13 119.8 . . ?
C14 C13 H13 119.8 . . ?
C13 C14 C9 120.1(2) . . ?
C13 C14 H14 119.9 . . ?
C9 C14 H14 119.9 . . ?
C16 C15 C20 118.80(18) . . ?
C16 C15 P2 122.46(14) . . ?
C20 C15 P2 118.73(14) . . ?
C17 C16 C15 120.0(2) . . ?
C17 C16 H16 120.0 . . ?
C15 C16 H16 120.0 . . ?
C18 C17 C16 120.5(2) . . ?
C18 C17 H17 119.7 . . ?
C16 C17 H17 119.7 . . ?
C17 C18 C19 120.1(2) . . ?
C17 C18 H18 119.9 . . ?
C19 C18 H18 119.9 . . ?
C18 C19 C20 119.9(2) . . ?
C18 C19 H19 120.0 . . ?
C20 C19 H19 120.0 . . ?
C19 C20 C15 120.6(2) . . ?
C19 C20 H20 119.7 . . ?
C15 C20 H20 119.7 . . ?
C22 C21 C26 118.40(17) . . ?
C22 C21 P2 119.63(13) . . ?
C26 C21 P2 121.78(15) . . ?
C23 C22 C21 120.80(19) . . ?
C23 C22 H22 119.6 . . ?
C21 C22 H22 119.6 . . ?
C24 C23 C22 119.9(2) . . ?
C24 C23 H23 120.1 . . ?
C22 C23 H23 120.1 . . ?
C25 C24 C23 119.9(2) . . ?
C25 C24 H24 120.1 . . ?
C23 C24 H24 120.1 . . ?
C26 C25 C24 120.6(2) . . ?
C26 C25 H25 119.7 . . ?
C24 C25 H25 119.7 . . ?
C25 C26 C21 120.4(2) . . ?
C25 C26 H26 119.8 . . ?
C21 C26 H26 119.8 . . ?
C28 C27 B9 60.55(10) . . ?
C28 C27 B6 60.54(10) . . ?
B9 C27 B6 110.86(13) . . ?
C28 C27 B1 107.49(12) . . ?
B9 C27 B1 60.26(11) . . ?
B6 C27 B1 109.44(13) . . ?
C28 C27 B2 107.31(12) . . ?
B9 C27 B2 109.26(13) . . ?
B6 C27 B2 60.20(11) . . ?
B1 C27 B2 60.36(12) . . ?
C28 C27 Ni1 111.43(10) . . ?
B9 C27 Ni1 117.69(11) . . ?
B6 C27 Ni1 114.93(11) . . ?
B1 C27 Ni1 131.10(11) . . ?
B2 C27 Ni1 129.32(12) . . ?
C30 C28 C27 113.40(12) . . ?
C30 C28 B7 123.14(14) . . ?
C27 C28 B7 112.72(13) . . ?
C30 C28 B8 123.11(14) . . ?
C27 C28 B8 112.82(13) . . ?
B7 C28 B8 62.38(12) . . ?
C30 C28 B9 117.07(14) . . ?
C27 C28 B9 60.97(10) . . ?
B7 C28 B9 113.45(13) . . ?
B8 C28 B9 62.80(11) . . ?
C30 C28 B6 116.88(13) . . ?
C27 C28 B6 61.00(10) . . ?
B7 C28 B6 62.75(12) . . ?
B8 C28 B6 113.58(14) . . ?
B9 C28 B6 111.58(13) . . ?
C30 C29 B11 60.92(10) . . ?
C30 C29 B15 107.85(12) . . ?
B11 C29 B15 60.67(11) . . ?
C30 C29 B14 60.03(10) . . ?
B11 C29 B14 110.55(13) . . ?
B15 C29 B14 108.78(13) . . ?
C30 C29 B16 107.06(12) . . ?
B11 C29 B16 109.60(13) . . ?
B15 C29 B16 60.27(11) . . ?
B14 C29 B16 59.78(11) . . ?
C30 C29 Ni1 111.25(10) . . ?
B11 C29 Ni1 115.50(11) . . ?
B15 C29 Ni1 129.91(11) . . ?
B14 C29 Ni1 117.33(11) . . ?
B16 C29 Ni1 130.77(11) . . ?
C28 C30 C29 113.04(12) . . ?
C28 C30 B13 123.10(14) . . ?
C29 C30 B13 113.07(13) . . ?
C28 C30 B12 124.09(14) . . ?
C29 C30 B12 112.12(13) . . ?
B13 C30 B12 62.31(13) . . ?
C28 C30 B14 116.16(14) . . ?
C29 C30 B14 61.52(10) . . ?
B13 C30 B14 62.88(12) . . ?
B12 C30 B14 113.44(15) . . ?
C28 C30 B11 117.85(14) . . ?
C29 C30 B11 60.45(10) . . ?
B13 C30 B11 112.99(14) . . ?
B12 C30 B11 62.27(11) . . ?
B14 C30 B11 111.39(13) . . ?

_refine_diff_density_max         0.390
_refine_diff_density_min         -0.373
_refine_diff_density_rms         0.058

_shelxl_version_number           2014-3

_shelx_res_file                  
; 
TITL alex1505s in P-1 
CELL 0.71073  11.26790  13.31010  15.29980 100.6531 107.4307 110.8329 
ZERR    2.00   0.00140   0.00170   0.00190   0.0022   0.0020   0.0020 
LATT 1 
SFAC C  H  Ni P  B 
UNIT 60  88  2  4  40 
L.S. 20 
BOND $H 
FMAP 2 
PLAN 20 
acta 50 
SIZE .2 .2 .18 
REM colorless block, pale yellow 
OMIT -2 -3 7 
TEMP 23.000 
WGHT    0.043400    0.414200 
FVAR       0.14968 
MOLE 1 
NI1   3    0.458802    0.719563    0.229882    11.00000    0.02336    0.02449 = 
         0.02829    0.01137    0.01204    0.01204 
P1    4    0.258963    0.638967    0.248367    11.00000    0.02428    0.02933 = 
         0.03232    0.01313    0.01325    0.01357 
P2    4    0.327996    0.747308    0.102634    11.00000    0.02857    0.02823 = 
         0.02993    0.01275    0.01146    0.01361 
B1    5    0.684952    0.877351    0.147348    11.00000    0.04000    0.03860 = 
         0.04346    0.02466    0.02330    0.02038 
AFIX 153 
H1B   2    0.623553    0.920577    0.117426    11.00000   -1.20000 
AFIX   0 
B2    5    0.639134    0.734745    0.086937    11.00000    0.04192    0.04537 = 
         0.03281    0.01667    0.02093    0.02416 
AFIX 153 
H2B   2    0.548559    0.685757    0.017829    11.00000   -1.20000 
AFIX   0 
B3    5    0.793141    0.715678    0.111952    11.00000    0.04884    0.05814 = 
         0.04391    0.02346    0.02946    0.03444 
AFIX 153 
H3B   2    0.803179    0.654038    0.059352    11.00000   -1.20000 
AFIX   0 
B4    5    0.935521    0.848479    0.188412    11.00000    0.04020    0.05748 = 
         0.06158    0.03093    0.03442    0.02370 
AFIX 153 
H4B   2    1.037884    0.873233    0.185270    11.00000   -1.20000 
AFIX   0 
B5    5    0.868871    0.949212    0.210228    11.00000    0.04019    0.04059 = 
         0.05781    0.02726    0.02649    0.01351 
AFIX 153 
H5B   2    0.928225    1.039812    0.221709    11.00000   -1.20000 
AFIX   0 
B6    5    0.685647    0.671765    0.174179    11.00000    0.03779    0.03243 = 
         0.03306    0.01101    0.01784    0.01873 
AFIX 153 
H6B   2    0.624678    0.581354    0.162377    11.00000   -1.20000 
AFIX   0 
B7    5    0.869728    0.741953    0.238720    11.00000    0.03442    0.04772 = 
         0.04712    0.02078    0.02484    0.02401 
AFIX 153 
H7B   2    0.928582    0.697234    0.269231    11.00000   -1.20000 
AFIX   0 
B8    5    0.917209    0.885931    0.299521    11.00000    0.02618    0.03817 = 
         0.05089    0.01934    0.01831    0.00846 
AFIX 153 
H8B   2    1.006705    0.934575    0.369253    11.00000   -1.20000 
AFIX   0 
B9    5    0.761429    0.904297    0.272081    11.00000    0.03404    0.02677 = 
         0.04234    0.01472    0.01864    0.01264 
AFIX 153 
H9B   2    0.749974    0.965441    0.324139    11.00000   -1.20000 
AFIX   0 
B10   5    0.793522    0.844701    0.094866    11.00000    0.04826    0.05671 = 
         0.04937    0.03165    0.03307    0.02775 
AFIX 153 
H10B  2    0.804066    0.867450    0.031121    11.00000   -1.20000 
AFIX   0 
B11   5    0.625483    0.605957    0.346213    11.00000    0.02684    0.02895 = 
         0.03568    0.01435    0.01280    0.01390 
AFIX 153 
H11B  2    0.583889    0.536862    0.277563    11.00000   -1.20000 
AFIX   0 
B12   5    0.803216    0.668014    0.426717    11.00000    0.02936    0.05297 = 
         0.04375    0.02678    0.01391    0.02221 
AFIX 153 
H12B  2    0.876973    0.639623    0.410297    11.00000   -1.20000 
AFIX   0 
B13   5    0.852663    0.812750    0.486721    11.00000    0.02739    0.05151 = 
         0.03045    0.00707    0.00619    0.00607 
AFIX 153 
H13B  2    0.958831    0.878368    0.509477    11.00000   -1.20000 
AFIX   0 
B14   5    0.704314    0.839198    0.442107    11.00000    0.03485    0.03057 = 
         0.03292    0.00435    0.01689    0.00797 
AFIX 153 
H14B  2    0.713902    0.922538    0.436000    11.00000   -1.20000 
AFIX   0 
B15   5    0.526094    0.612043    0.414013    11.00000    0.02803    0.03437 = 
         0.03074    0.01667    0.01255    0.01301 
AFIX 153 
H15B  2    0.419334    0.547013    0.390351    11.00000   -1.20000 
AFIX   0 
B16   5    0.574193    0.755477    0.472609    11.00000    0.03202    0.03802 = 
         0.03074    0.00717    0.01489    0.01101 
AFIX 153 
H16B  2    0.499100    0.783769    0.486686    11.00000   -1.20000 
AFIX   0 
B17   5    0.750890    0.817987    0.555315    11.00000    0.03453    0.05482 = 
         0.02665    0.00362    0.01019    0.00382 
AFIX 153 
H17B  2    0.791465    0.887205    0.623703    11.00000   -1.20000 
AFIX   0 
B18   5    0.811494    0.711326    0.546253    11.00000    0.03129    0.07494 = 
         0.03537    0.02519    0.00842    0.01736 
AFIX 153 
H18B  2    0.891129    0.710779    0.608620    11.00000   -1.20000 
AFIX   0 
B19   5    0.671028    0.583551    0.458759    11.00000    0.03849    0.05242 = 
         0.04677    0.03235    0.01787    0.02394 
AFIX 153 
H19B  2    0.659358    0.499595    0.464264    11.00000   -1.20000 
AFIX   0 
B20   5    0.639597    0.676239    0.538552    11.00000    0.03351    0.05470 = 
         0.02997    0.01779    0.00989    0.01154 
AFIX 153 
H20B  2    0.607857    0.653032    0.596125    11.00000   -1.20000 
AFIX   0 
C1    1    0.144658    0.652329    0.069207    11.00000    0.02711    0.04020 = 
         0.03925    0.01677    0.00760    0.01201 
AFIX  23 
H1C   2    0.085311    0.676553    0.026926    11.00000   -1.20000 
H1D   2    0.123655    0.574955    0.035352    11.00000   -1.20000 
AFIX   0 
C2    1    0.120989    0.658212    0.161682    11.00000    0.02755    0.04194 = 
         0.04567    0.02229    0.01576    0.01864 
AFIX  23 
H2C   2    0.031048    0.598977    0.148647    11.00000   -1.20000 
H2D   2    0.123577    0.731284    0.188591    11.00000   -1.20000 
AFIX   0 
C3    1    0.193940    0.484694    0.207787    11.00000    0.02854    0.03001 = 
         0.02796    0.01048    0.00897    0.01186 
C4    1    0.268304    0.435654    0.173334    11.00000    0.03908    0.04008 = 
         0.03792    0.00823    0.01557    0.01801 
AFIX  43 
H4    2    0.350803    0.481748    0.170942    11.00000   -1.20000 
AFIX   0 
C5    1    0.220552    0.319086    0.142672    11.00000    0.06651    0.04287 = 
         0.05214    0.00649    0.02079    0.03103 
AFIX  43 
H5    2    0.270558    0.286952    0.119224    11.00000   -1.20000 
AFIX   0 
C6    1    0.098251    0.249646    0.146686    11.00000    0.06674    0.02975 = 
         0.05744    0.00811    0.00997    0.01569 
AFIX  43 
H6    2    0.067368    0.171183    0.127485    11.00000   -1.20000 
AFIX   0 
C7    1    0.022767    0.297284    0.179186    11.00000    0.04329    0.03765 = 
         0.05037    0.01661    0.01042    0.00500 
AFIX  43 
H7    2   -0.059913    0.250741    0.181084    11.00000   -1.20000 
AFIX   0 
C8    1    0.069068    0.413677    0.208959    11.00000    0.03200    0.03731 = 
         0.04162    0.01314    0.01332    0.01170 
AFIX  43 
H8    2    0.016742    0.445086    0.229968    11.00000   -1.20000 
AFIX   0 
C9    1    0.233884    0.680692    0.359657    11.00000    0.02535    0.03684 = 
         0.03595    0.00842    0.01243    0.01592 
C10   1    0.240400    0.788432    0.389047    11.00000    0.04276    0.04153 = 
         0.04837    0.00865    0.01501    0.02132 
AFIX  43 
H10   2    0.259714    0.837063    0.353415    11.00000   -1.20000 
AFIX   0 
C11   1    0.218085    0.823759    0.471712    11.00000    0.05703    0.05828 = 
         0.05713   -0.00400    0.01556    0.03448 
AFIX  43 
H11   2    0.222693    0.895991    0.491119    11.00000   -1.20000 
AFIX   0 
C12   1    0.189307    0.752516    0.524741    11.00000    0.05675    0.09872 = 
         0.04191    0.00615    0.02065    0.04582 
AFIX  43 
H12   2    0.172787    0.776020    0.579207    11.00000   -1.20000 
AFIX   0 
C13   1    0.184925    0.646742    0.497402    11.00000    0.05207    0.08225 = 
         0.04018    0.02341    0.02506    0.03613 
AFIX  43 
H13   2    0.167117    0.599277    0.534179    11.00000   -1.20000 
AFIX   0 
C14   1    0.206925    0.609953    0.415065    11.00000    0.03620    0.05057 = 
         0.03758    0.01670    0.01811    0.02257 
AFIX  43 
H14   2    0.203649    0.538046    0.396933    11.00000   -1.20000 
AFIX   0 
C15   1    0.331835    0.734365   -0.017465    11.00000    0.03099    0.03568 = 
         0.02984    0.01065    0.01069    0.01578 
C16   1    0.378105    0.828536   -0.047570    11.00000    0.04479    0.04203 = 
         0.03839    0.01640    0.02105    0.01775 
AFIX  43 
H16   2    0.409806    0.901328   -0.005612    11.00000   -1.20000 
AFIX   0 
C17   1    0.376817    0.813563   -0.140160    11.00000    0.06909    0.06336 = 
         0.04700    0.02874    0.03480    0.02850 
AFIX  43 
H17   2    0.407987    0.876556   -0.159877    11.00000   -1.20000 
AFIX   0 
C18   1    0.329788    0.706263   -0.202967    11.00000    0.07450    0.07950 = 
         0.03725    0.01858    0.02946    0.03918 
AFIX  43 
H18   2    0.329222    0.697019   -0.264869    11.00000   -1.20000 
AFIX   0 
C19   1    0.283375    0.612173   -0.174214    11.00000    0.05447    0.05858 = 
         0.03831    0.00128    0.01371    0.03037 
AFIX  43 
H19   2    0.251356    0.539678   -0.216804    11.00000   -1.20000 
AFIX   0 
C20   1    0.284598    0.625942   -0.082037    11.00000    0.04214    0.03973 = 
         0.03989    0.01071    0.01311    0.02085 
AFIX  43 
H20   2    0.253701    0.562461   -0.062856    11.00000   -1.20000 
AFIX   0 
C21   1    0.339523    0.887997    0.150477    11.00000    0.03748    0.03300 = 
         0.03475    0.01676    0.01901    0.01926 
C22   1    0.430028    0.955514    0.245325    11.00000    0.04512    0.03831 = 
         0.03883    0.01328    0.01734    0.02119 
AFIX  43 
H22   2    0.489616    0.931165    0.281833    11.00000   -1.20000 
AFIX   0 
C23   1    0.432521    1.058548    0.286080    11.00000    0.06452    0.04081 = 
         0.04878    0.00698    0.02762    0.02093 
AFIX  43 
H23   2    0.492767    1.102611    0.349837    11.00000   -1.20000 
AFIX   0 
C24   1    0.345486    1.095757    0.231961    11.00000    0.08777    0.04232 = 
         0.07002    0.02508    0.05504    0.04008 
AFIX  43 
H24   2    0.347353    1.165164    0.259030    11.00000   -1.20000 
AFIX   0 
C25   1    0.255785    1.029870    0.137719    11.00000    0.07535    0.06071 = 
         0.07144    0.04141    0.04588    0.05155 
AFIX  43 
H25   2    0.197341    1.055204    0.101342    11.00000   -1.20000 
AFIX   0 
C26   1    0.251904    0.927076    0.097003    11.00000    0.05178    0.05124 = 
         0.04370    0.02488    0.02281    0.03357 
AFIX  43 
H26   2    0.190559    0.883208    0.033432    11.00000   -1.20000 
AFIX   0 
C27   1    0.625184    0.772701    0.198140    11.00000    0.02819    0.03013 = 
         0.03031    0.01399    0.01486    0.01536 
C28   1    0.765080    0.778839    0.284933    11.00000    0.02406    0.02717 = 
         0.03172    0.01066    0.01341    0.01097 
C29   1    0.570580    0.711639    0.355901    11.00000    0.02479    0.02527 = 
         0.02805    0.01013    0.01249    0.01073 
C30   1    0.736228    0.746190    0.368733    11.00000    0.02180    0.02885 = 
         0.03123    0.01048    0.01043    0.01055 
HKLF 4 
  
REM  alex1505s in P-1 
REM R1 =  0.0396 for    8382 Fo > 4sig(Fo)  and  0.0647 for all   11464 data 
REM    478 parameters refined using      0 restraints 
  
END 
  
WGHT      0.0437      0.3880 
  
REM Highest difference peak  0.390,  deepest hole -0.373,  1-sigma level  0.058 
Q1    1   0.5298  0.6964  0.3009  11.00000  0.05    0.39 
Q2    1   0.2168  0.5429  0.2192  11.00000  0.05    0.39 
Q3    1   0.2509  0.6610  0.3038  11.00000  0.05    0.34 
Q4    1   0.3369  0.8207  0.1152  11.00000  0.05    0.34 
Q5    1   0.4215  0.6634  0.1586  11.00000  0.05    0.34 
Q6    1   0.3405  0.6942  0.2310  11.00000  0.05    0.33 
Q7    1   0.7458  0.7671  0.3268  11.00000  0.05    0.32 
Q8    1   0.4385  0.6873  0.2845  11.00000  0.05    0.32 
Q9    1   0.3372  0.7559  0.0429  11.00000  0.05    0.32 
Q10   1   0.4055  0.7242  0.1537  11.00000  0.05    0.31 
Q11   1   0.4234  0.6283  0.2326  11.00000  0.05    0.31 
Q12   1   0.3363  0.7885 -0.0288  11.00000  0.05    0.30 
Q13   1   0.2124  0.6566  0.3899  11.00000  0.05    0.29 
Q14   1   0.6675  0.8372  0.1799  11.00000  0.05    0.29 
Q15   1   0.4721  0.8037  0.2204  11.00000  0.05    0.29 
Q16   1   0.7364  0.6873  0.3698  11.00000  0.05    0.29 
Q17   1   0.3596  0.9165  0.1989  11.00000  0.05    0.28 
Q18   1   0.7607  0.8135  0.4397  11.00000  0.05    0.28 
Q19   1   0.8211  0.7287  0.4928  11.00000  0.05    0.28 
Q20   1   0.1787  0.6442  0.1792  11.00000  0.05    0.28 
;
_shelx_res_checksum              39896
####################################################################### 
# 
# This file contains crystal structure data downloaded from the 
# Cambridge Structural Database (CSD) hosted by the Cambridge 
# Crystallographic Data Centre (CCDC).
# 
# Full information about CCDC data access policies and citation 
# guidelines are available at http://www.ccdc.cam.ac.uk/access/V1 
# 
# Audit and citation data items may have been added by the CCDC. 
# Please retain this information to preserve the provenance of 
# this file and to allow appropriate attribution of the data. 
# 
#######################################################################

data_alex1503bs
_database_code_depnum_ccdc_archive 'CCDC 1446941'
_audit_update_record             
;
2016-01-12 deposited with the CCDC.
2016-04-18 downloaded from the CCDC.
;

_audit_creation_method           SHELXL-2014/6
_chemical_name_systematic        ?
_chemical_name_common            ?
_chemical_melting_point          ?
_chemical_formula_moiety         'C30 H44 B20 P2 Pd, 4(C6 H6)'
_chemical_formula_sum            'C54 H68 B20 P2 Pd'
_chemical_formula_weight         1101.62

loop_
_atom_type_symbol
_atom_type_description
_atom_type_scat_dispersion_real
_atom_type_scat_dispersion_imag
_atom_type_scat_source
C C 0.0033 0.0016 'International Tables Vol C Tables 4.2.6.8 and 6.1.1.4'
H H 0.0000 0.0000 'International Tables Vol C Tables 4.2.6.8 and 6.1.1.4'
B B 0.0013 0.0007 'International Tables Vol C Tables 4.2.6.8 and 6.1.1.4'
P P 0.1023 0.0942 'International Tables Vol C Tables 4.2.6.8 and 6.1.1.4'
Pd Pd -0.9988 1.0072 'International Tables Vol C Tables 4.2.6.8 and 6.1.1.4'

_space_group_crystal_system      monoclinic
_space_group_IT_number           14
_space_group_name_H-M_alt        'P 21/c'
_space_group_name_Hall           '-P 2ybc'

_shelx_space_group_comment       
; 
The symmetry employed for this shelxl refinement is uniquely defined 
by the following loop, which should always be used as a source of 
symmetry information in preference to the above space-group names. 
They are only intended as comments. 
;

loop_
_space_group_symop_operation_xyz
'x, y, z'
'-x, y+1/2, -z+1/2'
'-x, -y, -z'
'x, -y-1/2, z-1/2'

_cell_length_a                   21.7659(17)
_cell_length_b                   10.9289(9)
_cell_length_c                   25.019(2)
_cell_angle_alpha                90
_cell_angle_beta                 96.4644(10)
_cell_angle_gamma                90
_cell_volume                     5913.6(8)
_cell_formula_units_Z            4
_cell_measurement_temperature    100(2)
_cell_measurement_reflns_used    9706
_cell_measurement_theta_min      2.28
_cell_measurement_theta_max      28.69

_exptl_crystal_description       block
_exptl_crystal_colour            light-yellow
_exptl_crystal_density_meas      ?
_exptl_crystal_density_method    ?
_exptl_crystal_density_diffrn    1.237
_exptl_crystal_F_000             2272
_exptl_transmission_factor_min   ?
_exptl_transmission_factor_max   ?
_exptl_crystal_size_max          0.200
_exptl_crystal_size_mid          0.200
_exptl_crystal_size_min          0.180
_exptl_absorpt_coefficient_mu    0.404
_shelx_estimated_absorpt_T_min   0.924
_shelx_estimated_absorpt_T_max   0.931
_exptl_absorpt_correction_type   multi-scan
_exptl_absorpt_correction_T_min  0.693
_exptl_absorpt_correction_T_max  0.746
_exptl_absorpt_process_details   'SADABS V2014/2 (Bruker AXS Inc.)'
_exptl_absorpt_special_details   ?
_diffrn_ambient_temperature      100(2)
_diffrn_radiation_wavelength     0.71073
_diffrn_radiation_type           MoK\a
_diffrn_source                   'Sealed Mo X-Ray Tube'
_diffrn_measurement_device_type  'Bruker APEX-II CCD'
_diffrn_measurement_method       '\f and \w scans'
_diffrn_detector_area_resol_mean 8.3333
_diffrn_reflns_number            73942
_diffrn_reflns_av_unetI/netI     0.0165
_diffrn_reflns_av_R_equivalents  0.0209
_diffrn_reflns_limit_h_min       -28
_diffrn_reflns_limit_h_max       28
_diffrn_reflns_limit_k_min       -14
_diffrn_reflns_limit_k_max       14
_diffrn_reflns_limit_l_min       -33
_diffrn_reflns_limit_l_max       33
_diffrn_reflns_theta_min         1.795
_diffrn_reflns_theta_max         28.866
_diffrn_reflns_theta_full        25.242
_diffrn_measured_fraction_theta_max 0.939
_diffrn_measured_fraction_theta_full 0.999
_diffrn_reflns_Laue_measured_fraction_max 0.939
_diffrn_reflns_Laue_measured_fraction_full 0.999
_diffrn_reflns_point_group_measured_fraction_max 0.939
_diffrn_reflns_point_group_measured_fraction_full 0.999
_reflns_number_total             14551
_reflns_number_gt                12470
_reflns_threshold_expression     'I > 2\s(I)'
_reflns_Friedel_coverage         0.000
_reflns_Friedel_fraction_max     .
_reflns_Friedel_fraction_full    .

_reflns_special_details          
; 
 Reflections were merged by SHELXL according to the crystal 
 class for the calculation of statistics and refinement. 
  
 _reflns_Friedel_fraction is defined as the number of unique 
 Friedel pairs measured divided by the number that would be 
 possible theoretically, ignoring centric projections and 
 systematic absences. 
;

_computing_data_collection       'Bruker APEX2'
_computing_cell_refinement       'Bruker SAINT'
_computing_data_reduction        'Bruker SAINT'
_computing_structure_solution    'SHELXS-97 (Sheldrick 2008)'
_computing_structure_refinement  'SHELXL-2014/6 (Sheldrick, 2014)'
_computing_molecular_graphics    'Bruker SHELXTL'
_computing_publication_material  'Bruker SHELXTL'
_refine_special_details          ?
_refine_ls_structure_factor_coef Fsqd
_refine_ls_matrix_type           full
_refine_ls_weighting_scheme      calc
_refine_ls_weighting_details     
'w=1/[\s^2^(Fo^2^)+(0.0384P)^2^+2.9266P] where P=(Fo^2^+2Fc^2^)/3'
_atom_sites_solution_primary     ?
_atom_sites_solution_secondary   ?
_atom_sites_solution_hydrogens   geom
_refine_ls_hydrogen_treatment    constr
_refine_ls_extinction_method     none
_refine_ls_extinction_coef       .
_refine_ls_number_reflns         14551
_refine_ls_number_parameters     694
_refine_ls_number_restraints     0
_refine_ls_R_factor_all          0.0337
_refine_ls_R_factor_gt           0.0260
_refine_ls_wR_factor_ref         0.0725
_refine_ls_wR_factor_gt          0.0682
_refine_ls_goodness_of_fit_ref   1.017
_refine_ls_restrained_S_all      1.017
_refine_ls_shift/su_max          0.005
_refine_ls_shift/su_mean         0.000

loop_
_atom_site_label
_atom_site_type_symbol
_atom_site_fract_x
_atom_site_fract_y
_atom_site_fract_z
_atom_site_U_iso_or_equiv
_atom_site_adp_type
_atom_site_occupancy
_atom_site_site_symmetry_order
_atom_site_calc_flag
_atom_site_refinement_flags_posn
_atom_site_refinement_flags_adp
_atom_site_refinement_flags_occupancy
_atom_site_disorder_assembly
_atom_site_disorder_group
Pd1 Pd 0.74959(2) 0.77130(2) 0.24733(2) 0.00820(4) Uani 1 1 d . . . . .
P1 P 0.79540(2) 0.62180(3) 0.30325(2) 0.01017(6) Uani 1 1 d . . . . .
P2 P 0.70782(2) 0.60646(3) 0.19798(2) 0.01072(7) Uani 1 1 d . . . . .
B1 B 0.83965(6) 1.00279(13) 0.27512(6) 0.0129(3) Uani 1 1 d . . . . .
H1 H 0.8643 0.9741 0.2402 0.015 Uiso 1 1 calc R U . . .
B2 B 0.85209(6) 0.92835(14) 0.33742(6) 0.0140(3) Uani 1 1 d . . . . .
H2 H 0.8852 0.8500 0.3443 0.017 Uiso 1 1 calc R U . . .
B3 B 0.78294(7) 0.93128(13) 0.36742(5) 0.0137(3) Uani 1 1 d . . . . .
H3 H 0.7703 0.8552 0.3941 0.016 Uiso 1 1 calc R U . . .
B4 B 0.72704(7) 1.00721(13) 0.32361(5) 0.0128(3) Uani 1 1 d . . . . .
H4 H 0.6770 0.9812 0.3209 0.015 Uiso 1 1 calc R U . . .
B5 B 0.75088(7) 1.16121(13) 0.31613(6) 0.0148(3) Uani 1 1 d . . . . .
H5 H 0.7168 1.2377 0.3084 0.018 Uiso 1 1 calc R U . . .
B6 B 0.82111(7) 1.15911(13) 0.28603(6) 0.0153(3) Uani 1 1 d . . . . .
H6 H 0.8334 1.2339 0.2585 0.018 Uiso 1 1 calc R U . . .
B7 B 0.87772(7) 1.08192(14) 0.33074(6) 0.0161(3) Uani 1 1 d . . . . .
H7 H 0.9279 1.1063 0.3332 0.019 Uiso 1 1 calc R U . . .
B8 B 0.84261(7) 1.03757(14) 0.38859(6) 0.0167(3) Uani 1 1 d . . . . .
H8 H 0.8696 1.0328 0.4294 0.020 Uiso 1 1 calc R U . . .
B9 B 0.76407(7) 1.08633(13) 0.37966(6) 0.0153(3) Uani 1 1 d . . . . .
H9 H 0.7390 1.1138 0.4145 0.018 Uiso 1 1 calc R U . . .
B10 B 0.82292(7) 1.18022(14) 0.35677(6) 0.0171(3) Uani 1 1 d . . . . .
H10 H 0.8368 1.2696 0.3765 0.021 Uiso 1 1 calc R U . . .
B11 B 0.76448(7) 0.99559(13) 0.16195(5) 0.0133(3) Uani 1 1 d . . . . .
H11 H 0.8153 0.9764 0.1655 0.016 Uiso 1 1 calc R U . . .
B12 B 0.71157(7) 0.90544(14) 0.12117(6) 0.0143(3) Uani 1 1 d . . . . .
H12 H 0.7271 0.8269 0.0973 0.017 Uiso 1 1 calc R U . . .
B13 B 0.64252(6) 0.89917(14) 0.15145(6) 0.0147(3) Uani 1 1 d . . . . .
H13 H 0.6123 0.8160 0.1475 0.018 Uiso 1 1 calc R U . . .
B14 B 0.65230(6) 0.98542(13) 0.21087(6) 0.0140(3) Uani 1 1 d . . . . .
H14 H 0.6288 0.9596 0.2468 0.017 Uiso 1 1 calc R U . . .
B15 B 0.66500(7) 1.14116(14) 0.19424(6) 0.0168(3) Uani 1 1 d . . . . .
H15 H 0.6500 1.2185 0.2191 0.020 Uiso 1 1 calc R U . . .
B16 B 0.61137(7) 1.04989(15) 0.15283(6) 0.0182(3) Uani 1 1 d . . . . .
H16 H 0.5604 1.0675 0.1498 0.022 Uiso 1 1 calc R U . . .
B17 B 0.64800(7) 0.99998(15) 0.09649(6) 0.0179(3) Uani 1 1 d . . . . .
H17 H 0.6213 0.9846 0.0561 0.022 Uiso 1 1 calc R U . . .
B18 B 0.72433(7) 1.06007(14) 0.10340(6) 0.0172(3) Uani 1 1 d . . . . .
H18 H 0.7483 1.0846 0.0676 0.021 Uiso 1 1 calc R U . . .
B19 B 0.73478(7) 1.14755(14) 0.16357(6) 0.0162(3) Uani 1 1 d . . . . .
H19 H 0.7659 1.2295 0.1681 0.019 Uiso 1 1 calc R U . . .
B20 B 0.66231(7) 1.15005(15) 0.12293(6) 0.0198(3) Uani 1 1 d . . . . .
H20 H 0.6452 1.2337 0.1001 0.024 Uiso 1 1 calc R U . . .
C1 C 0.78196(6) 0.91578(11) 0.29802(5) 0.0112(2) Uani 1 1 d . . . . .
C2 C 0.76383(6) 1.05312(11) 0.26961(5) 0.0113(2) Uani 1 1 d . . . . .
C3 C 0.71303(5) 0.90238(11) 0.19096(5) 0.0106(2) Uani 1 1 d . . . . .
C4 C 0.72610(6) 1.04626(11) 0.21422(5) 0.0116(2) Uani 1 1 d . . . . .
C5 C 0.74809(6) 0.46741(11) 0.22399(5) 0.0144(2) Uani 1 1 d . . . . .
H5A H 0.7234 0.3940 0.2125 0.017 Uiso 1 1 calc R U . . .
H5B H 0.7888 0.4609 0.2101 0.017 Uiso 1 1 calc R U . . .
C6 C 0.75649(6) 0.47677(11) 0.28518(5) 0.0141(2) Uani 1 1 d . . . . .
H6A H 0.7817 0.4075 0.3008 0.017 Uiso 1 1 calc R U . . .
H6B H 0.7158 0.4742 0.2993 0.017 Uiso 1 1 calc R U . . .
C7 C 0.87322(5) 0.59230(12) 0.28720(5) 0.0125(2) Uani 1 1 d . . . . .
C8 C 0.90592(6) 0.49145(13) 0.30978(5) 0.0167(3) Uani 1 1 d . . . . .
H8A H 0.8881 0.4410 0.3348 0.020 Uiso 1 1 calc R U . . .
C9 C 0.96420(6) 0.46478(14) 0.29577(5) 0.0210(3) Uani 1 1 d . . . . .
H9A H 0.9864 0.3963 0.3113 0.025 Uiso 1 1 calc R U . . .
C10 C 0.99010(7) 0.53801(15) 0.25911(6) 0.0246(3) Uani 1 1 d . . . . .
H10A H 1.0301 0.5197 0.2496 0.030 Uiso 1 1 calc R U . . .
C11 C 0.95790(7) 0.63787(14) 0.23621(6) 0.0234(3) Uani 1 1 d . . . . .
H11A H 0.9758 0.6875 0.2109 0.028 Uiso 1 1 calc R U . . .
C12 C 0.89946(6) 0.66554(12) 0.25016(5) 0.0164(3) Uani 1 1 d . . . . .
H12A H 0.8774 0.7341 0.2345 0.020 Uiso 1 1 calc R U . . .
C13 C 0.79869(6) 0.62417(11) 0.37570(5) 0.0130(2) Uani 1 1 d . . . . .
C14 C 0.85367(6) 0.64466(12) 0.40891(5) 0.0165(3) Uani 1 1 d . . . . .
H14A H 0.8914 0.6543 0.3937 0.020 Uiso 1 1 calc R U . . .
C15 C 0.85308(7) 0.65092(14) 0.46439(5) 0.0221(3) Uani 1 1 d . . . . .
H15A H 0.8905 0.6647 0.4870 0.027 Uiso 1 1 calc R U . . .
C16 C 0.79813(7) 0.63707(15) 0.48672(5) 0.0258(3) Uani 1 1 d . . . . .
H16A H 0.7979 0.6416 0.5246 0.031 Uiso 1 1 calc R U . . .
C17 C 0.74326(7) 0.61663(14) 0.45390(6) 0.0235(3) Uani 1 1 d . . . . .
H17A H 0.7056 0.6071 0.4694 0.028 Uiso 1 1 calc R U . . .
C18 C 0.74336(6) 0.61010(12) 0.39869(5) 0.0174(3) Uani 1 1 d . . . . .
H18A H 0.7058 0.5960 0.3763 0.021 Uiso 1 1 calc R U . . .
C19 C 0.62971(6) 0.57689(12) 0.21341(5) 0.0132(2) Uani 1 1 d . . . . .
C20 C 0.60348(6) 0.65014(13) 0.25043(5) 0.0176(3) Uani 1 1 d . . . . .
H20A H 0.6252 0.7196 0.2656 0.021 Uiso 1 1 calc R U . . .
C21 C 0.54554(7) 0.62137(15) 0.26510(6) 0.0251(3) Uani 1 1 d . . . . .
H21 H 0.5278 0.6707 0.2906 0.030 Uiso 1 1 calc R U . . .
C22 C 0.51356(7) 0.52088(16) 0.24260(6) 0.0274(3) Uani 1 1 d . . . . .
H22 H 0.4738 0.5019 0.2525 0.033 Uiso 1 1 calc R U . . .
C23 C 0.53923(7) 0.44792(14) 0.20571(6) 0.0233(3) Uani 1 1 d . . . . .
H23 H 0.5170 0.3793 0.1903 0.028 Uiso 1 1 calc R U . . .
C24 C 0.59740(6) 0.47512(13) 0.19127(5) 0.0172(3) Uani 1 1 d . . . . .
H24 H 0.6153 0.4245 0.1663 0.021 Uiso 1 1 calc R U . . .
C25 C 0.70769(6) 0.59376(12) 0.12594(5) 0.0148(2) Uani 1 1 d . . . . .
C26 C 0.65383(6) 0.60638(13) 0.09046(5) 0.0193(3) Uani 1 1 d . . . . .
H26 H 0.6151 0.6168 0.1041 0.023 Uiso 1 1 calc R U . . .
C27 C 0.65667(7) 0.60375(15) 0.03530(6) 0.0267(3) Uani 1 1 d . . . . .
H27 H 0.6199 0.6126 0.0112 0.032 Uiso 1 1 calc R U . . .
C28 C 0.71287(8) 0.58826(15) 0.01539(6) 0.0307(4) Uani 1 1 d . . . . .
H28 H 0.7147 0.5865 -0.0224 0.037 Uiso 1 1 calc R U . . .
C29 C 0.76673(8) 0.57523(15) 0.05036(6) 0.0288(3) Uani 1 1 d . . . . .
H29 H 0.8052 0.5644 0.0365 0.035 Uiso 1 1 calc R U . . .
C30 C 0.76429(7) 0.57808(13) 0.10545(6) 0.0209(3) Uani 1 1 d . . . . .
H30 H 0.8012 0.5693 0.1293 0.025 Uiso 1 1 calc R U . . .
C31 C 0.91098(9) 0.2903(2) 0.13845(7) 0.0443(5) Uani 1 1 d . . . . .
H31 H 0.8988 0.2591 0.1711 0.053 Uiso 1 1 calc R U . . .
C32 C 0.86900(8) 0.29424(19) 0.09289(8) 0.0400(4) Uani 1 1 d . . . . .
H32 H 0.8280 0.2658 0.0943 0.048 Uiso 1 1 calc R U . . .
C33 C 0.88631(8) 0.33917(17) 0.04542(7) 0.0335(4) Uani 1 1 d . . . . .
H33 H 0.8574 0.3411 0.0140 0.040 Uiso 1 1 calc R U . . .
C34 C 0.94571(8) 0.38130(17) 0.04355(6) 0.0318(4) Uani 1 1 d . . . . .
H34 H 0.9576 0.4131 0.0109 0.038 Uiso 1 1 calc R U . . .
C35 C 0.98798(8) 0.37725(18) 0.08918(7) 0.0367(4) Uani 1 1 d . . . . .
H35 H 1.0290 0.4058 0.0878 0.044 Uiso 1 1 calc R U . . .
C36 C 0.97067(9) 0.3318(2) 0.13668(7) 0.0425(5) Uani 1 1 d . . . . .
H36 H 0.9996 0.3291 0.1680 0.051 Uiso 1 1 calc R U . . .
C37 C 0.51932(9) 0.34173(19) 0.41520(7) 0.0405(4) Uani 1 1 d . . . . .
H37 H 0.4775 0.3431 0.4226 0.049 Uiso 1 1 calc R U . . .
C38 C 0.53349(9) 0.3146(2) 0.36421(7) 0.0492(5) Uani 1 1 d . . . . .
H38 H 0.5013 0.2979 0.3363 0.059 Uiso 1 1 calc R U . . .
C39 C 0.59427(9) 0.3118(2) 0.35368(7) 0.0473(5) Uani 1 1 d . . . . .
H39 H 0.6038 0.2933 0.3184 0.057 Uiso 1 1 calc R U . . .
C40 C 0.64140(8) 0.33569(16) 0.39395(7) 0.0317(4) Uani 1 1 d . . . . .
H40 H 0.6833 0.3338 0.3866 0.038 Uiso 1 1 calc R U . . .
C41 C 0.62720(9) 0.36229(18) 0.44484(7) 0.0396(4) Uani 1 1 d . . . . .
H41 H 0.6594 0.3777 0.4729 0.048 Uiso 1 1 calc R U . . .
C42 C 0.56601(9) 0.3667(2) 0.45521(7) 0.0455(5) Uani 1 1 d . . . . .
H42 H 0.5564 0.3872 0.4902 0.055 Uiso 1 1 calc R U . . .
C43 C 0.39631(7) 0.33964(16) 0.10755(6) 0.0285(3) Uani 1 1 d . . . . .
H43 H 0.3590 0.3277 0.1232 0.034 Uiso 1 1 calc R U . . .
C44 C 0.43086(9) 0.23980(17) 0.09466(7) 0.0342(4) Uani 1 1 d . . . . .
H44 H 0.4172 0.1592 0.1012 0.041 Uiso 1 1 calc R U . . .
C45 C 0.48528(9) 0.2576(2) 0.07218(7) 0.0407(5) Uani 1 1 d . . . . .
H45 H 0.5093 0.1890 0.0638 0.049 Uiso 1 1 calc R U . . .
C46 C 0.50502(8) 0.3736(2) 0.06180(6) 0.0408(5) Uani 1 1 d . . . . .
H46 H 0.5423 0.3850 0.0460 0.049 Uiso 1 1 calc R U . . .
C47 C 0.47060(8) 0.47393(19) 0.07436(6) 0.0359(4) Uani 1 1 d . . . . .
H47 H 0.4841 0.5543 0.0671 0.043 Uiso 1 1 calc R U . . .
C48 C 0.41609(7) 0.45653(17) 0.09771(6) 0.0303(4) Uani 1 1 d . . . . .
H48 H 0.3926 0.5251 0.1068 0.036 Uiso 1 1 calc R U . . .
C49 C -0.00247(9) 0.27829(19) 0.42411(7) 0.0399(5) Uani 1 1 d . . . . .
H49 H -0.0327 0.2188 0.4302 0.048 Uiso 1 1 calc R U . . .
C50 C 0.05098(9) 0.24288(17) 0.40308(6) 0.0346(4) Uani 1 1 d . . . . .
H50 H 0.0576 0.1592 0.3952 0.042 Uiso 1 1 calc R U . . .
C51 C 0.09478(7) 0.33017(15) 0.39349(6) 0.0266(3) Uani 1 1 d . . . . .
H51 H 0.1314 0.3066 0.3788 0.032 Uiso 1 1 calc R U . . .
C52 C 0.08485(7) 0.45138(15) 0.40544(6) 0.0261(3) Uani 1 1 d . . . . .
H52 H 0.1147 0.5113 0.3988 0.031 Uiso 1 1 calc R U . . .
C53 C 0.03165(8) 0.48608(17) 0.42710(6) 0.0312(4) Uani 1 1 d . . . . .
H53 H 0.0252 0.5695 0.4356 0.037 Uiso 1 1 calc R U . . .
C54 C -0.01199(8) 0.3992(2) 0.43628(6) 0.0379(4) Uani 1 1 d . . . . .
H54 H -0.0486 0.4228 0.4510 0.045 Uiso 1 1 calc R U . . .

loop_
_atom_site_aniso_label
_atom_site_aniso_U_11
_atom_site_aniso_U_22
_atom_site_aniso_U_33
_atom_site_aniso_U_23
_atom_site_aniso_U_13
_atom_site_aniso_U_12
Pd1 0.00783(5) 0.00667(5) 0.00996(5) 0.00008(3) 0.00041(3) 0.00021(3)
P1 0.01034(14) 0.00868(14) 0.01133(14) 0.00106(11) 0.00060(11) 0.00079(11)
P2 0.01041(14) 0.00982(15) 0.01172(14) -0.00126(11) 0.00035(11) -0.00066(11)
B1 0.0107(6) 0.0122(7) 0.0162(6) -0.0013(5) 0.0033(5) -0.0014(5)
B2 0.0128(6) 0.0147(7) 0.0141(6) -0.0025(5) -0.0007(5) -0.0015(5)
B3 0.0173(7) 0.0117(7) 0.0122(6) -0.0018(5) 0.0022(5) -0.0005(5)
B4 0.0143(6) 0.0110(6) 0.0143(6) 0.0002(5) 0.0058(5) 0.0001(5)
B5 0.0192(7) 0.0093(6) 0.0169(6) -0.0024(5) 0.0065(5) -0.0001(5)
B6 0.0180(7) 0.0108(7) 0.0181(7) -0.0019(5) 0.0057(5) -0.0034(5)
B7 0.0150(7) 0.0163(7) 0.0173(7) -0.0034(5) 0.0026(5) -0.0040(6)
B8 0.0182(7) 0.0153(7) 0.0165(6) -0.0035(5) 0.0020(5) -0.0030(6)
B9 0.0194(7) 0.0123(7) 0.0148(6) -0.0030(5) 0.0046(5) -0.0004(6)
B10 0.0216(7) 0.0124(7) 0.0178(7) -0.0033(5) 0.0042(6) -0.0034(6)
B11 0.0154(6) 0.0123(7) 0.0131(6) 0.0015(5) 0.0052(5) -0.0006(5)
B12 0.0167(7) 0.0141(7) 0.0123(6) 0.0020(5) 0.0023(5) 0.0011(5)
B13 0.0122(6) 0.0165(7) 0.0148(6) 0.0029(5) -0.0004(5) 0.0016(5)
B14 0.0119(6) 0.0139(7) 0.0163(6) 0.0022(5) 0.0027(5) 0.0036(5)
B15 0.0189(7) 0.0132(7) 0.0187(7) 0.0042(5) 0.0044(6) 0.0049(6)
B16 0.0155(7) 0.0196(8) 0.0192(7) 0.0050(6) 0.0012(5) 0.0067(6)
B17 0.0190(7) 0.0189(7) 0.0157(7) 0.0060(6) 0.0006(5) 0.0029(6)
B18 0.0213(7) 0.0162(7) 0.0146(6) 0.0042(5) 0.0049(5) 0.0001(6)
B19 0.0209(7) 0.0111(7) 0.0177(7) 0.0037(5) 0.0065(6) 0.0020(6)
B20 0.0230(8) 0.0177(7) 0.0188(7) 0.0063(6) 0.0024(6) 0.0050(6)
C1 0.0126(5) 0.0084(6) 0.0129(5) -0.0001(4) 0.0023(4) -0.0002(4)
C2 0.0131(5) 0.0078(6) 0.0137(5) 0.0002(4) 0.0047(4) -0.0006(4)
C3 0.0106(5) 0.0093(6) 0.0121(5) 0.0003(4) 0.0022(4) 0.0003(4)
C4 0.0125(6) 0.0084(6) 0.0145(5) 0.0005(4) 0.0046(4) 0.0011(4)
C5 0.0160(6) 0.0088(6) 0.0180(6) -0.0025(5) 0.0005(5) 0.0006(5)
C6 0.0146(6) 0.0088(6) 0.0184(6) 0.0023(5) -0.0006(5) -0.0013(5)
C7 0.0113(5) 0.0138(6) 0.0121(5) -0.0010(4) 0.0004(4) 0.0017(5)
C8 0.0165(6) 0.0176(7) 0.0160(6) 0.0033(5) 0.0020(5) 0.0035(5)
C9 0.0190(6) 0.0242(7) 0.0195(6) 0.0025(5) 0.0012(5) 0.0103(6)
C10 0.0162(6) 0.0339(9) 0.0247(7) 0.0018(6) 0.0066(5) 0.0077(6)
C11 0.0197(7) 0.0285(8) 0.0234(7) 0.0063(6) 0.0090(5) 0.0011(6)
C12 0.0157(6) 0.0159(6) 0.0176(6) 0.0028(5) 0.0024(5) 0.0017(5)
C13 0.0160(6) 0.0114(6) 0.0117(5) 0.0026(4) 0.0018(4) 0.0020(5)
C14 0.0160(6) 0.0175(6) 0.0160(6) 0.0020(5) 0.0016(5) 0.0020(5)
C15 0.0232(7) 0.0274(8) 0.0150(6) 0.0003(5) -0.0018(5) 0.0018(6)
C16 0.0326(8) 0.0317(8) 0.0135(6) 0.0011(6) 0.0048(6) 0.0021(7)
C17 0.0243(7) 0.0257(8) 0.0220(7) 0.0018(6) 0.0096(6) -0.0004(6)
C18 0.0170(6) 0.0171(7) 0.0184(6) 0.0014(5) 0.0035(5) -0.0007(5)
C19 0.0110(5) 0.0144(6) 0.0139(5) 0.0022(5) -0.0005(4) -0.0016(5)
C20 0.0165(6) 0.0175(7) 0.0189(6) -0.0008(5) 0.0029(5) -0.0010(5)
C21 0.0190(7) 0.0314(8) 0.0264(7) -0.0028(6) 0.0088(6) 0.0001(6)
C22 0.0161(7) 0.0381(9) 0.0288(8) 0.0033(7) 0.0062(6) -0.0075(6)
C23 0.0204(7) 0.0270(8) 0.0216(7) 0.0013(6) -0.0014(5) -0.0114(6)
C24 0.0178(6) 0.0172(7) 0.0163(6) -0.0004(5) 0.0004(5) -0.0035(5)
C25 0.0197(6) 0.0119(6) 0.0129(6) -0.0032(4) 0.0028(5) -0.0024(5)
C26 0.0213(7) 0.0200(7) 0.0164(6) -0.0020(5) 0.0011(5) -0.0041(5)
C27 0.0341(8) 0.0299(8) 0.0149(6) -0.0020(6) -0.0021(6) -0.0056(7)
C28 0.0459(10) 0.0322(9) 0.0150(6) -0.0032(6) 0.0074(6) -0.0015(7)
C29 0.0324(8) 0.0304(9) 0.0263(7) -0.0024(6) 0.0150(6) 0.0031(7)
C30 0.0219(7) 0.0205(7) 0.0212(6) -0.0017(5) 0.0056(5) 0.0023(6)
C31 0.0454(11) 0.0595(13) 0.0299(9) 0.0120(9) 0.0122(8) -0.0038(10)
C32 0.0267(8) 0.0482(11) 0.0458(10) 0.0108(9) 0.0070(7) -0.0066(8)
C33 0.0293(8) 0.0381(10) 0.0315(8) 0.0050(7) -0.0029(7) -0.0043(7)
C34 0.0332(9) 0.0380(10) 0.0248(7) 0.0030(7) 0.0056(6) -0.0077(7)
C35 0.0277(8) 0.0484(11) 0.0335(9) -0.0005(8) 0.0011(7) -0.0125(8)
C36 0.0390(10) 0.0602(13) 0.0262(8) 0.0021(8) -0.0046(7) -0.0062(9)
C37 0.0324(9) 0.0552(12) 0.0349(9) -0.0048(8) 0.0080(7) 0.0022(8)
C38 0.0320(9) 0.0848(16) 0.0289(9) -0.0067(10) -0.0045(7) 0.0177(10)
C39 0.0392(10) 0.0781(15) 0.0251(8) -0.0074(9) 0.0054(7) 0.0214(10)
C40 0.0311(8) 0.0302(9) 0.0346(8) -0.0021(7) 0.0073(7) 0.0064(7)
C41 0.0412(10) 0.0484(11) 0.0291(8) -0.0071(8) 0.0030(7) -0.0187(9)
C42 0.0490(11) 0.0630(14) 0.0272(8) -0.0108(9) 0.0158(8) -0.0218(10)
C43 0.0232(7) 0.0423(10) 0.0203(7) -0.0052(6) 0.0036(6) 0.0030(7)
C44 0.0418(10) 0.0376(10) 0.0235(8) -0.0004(7) 0.0045(7) 0.0096(8)
C45 0.0392(10) 0.0573(12) 0.0259(8) 0.0005(8) 0.0051(7) 0.0251(9)
C46 0.0247(8) 0.0762(15) 0.0217(8) 0.0042(8) 0.0034(6) 0.0070(9)
C47 0.0356(9) 0.0490(11) 0.0213(7) 0.0016(7) -0.0040(7) -0.0090(8)
C48 0.0293(8) 0.0391(9) 0.0213(7) -0.0068(6) -0.0025(6) 0.0062(7)
C49 0.0378(10) 0.0586(13) 0.0220(8) 0.0083(8) -0.0020(7) -0.0233(9)
C50 0.0490(11) 0.0314(9) 0.0216(7) 0.0008(6) -0.0044(7) -0.0088(8)
C51 0.0284(8) 0.0334(9) 0.0175(6) 0.0002(6) -0.0001(6) 0.0009(7)
C52 0.0272(7) 0.0318(8) 0.0189(7) 0.0020(6) 0.0006(6) -0.0034(6)
C53 0.0340(9) 0.0403(10) 0.0188(7) -0.0006(6) 0.0007(6) 0.0072(7)
C54 0.0262(8) 0.0686(14) 0.0187(7) 0.0026(8) 0.0020(6) 0.0000(8)

_geom_special_details            
; 
 All esds (except the esd in the dihedral angle between two l.s. planes) 
 are estimated using the full covariance matrix.  The cell esds are taken 
 into account individually in the estimation of esds in distances, angles 
 and torsion angles; correlations between esds in cell parameters are only 
 used when they are defined by crystal symmetry.  An approximate (isotropic) 
 treatment of cell esds is used for estimating esds involving l.s. planes. 
;

loop_
_geom_bond_atom_site_label_1
_geom_bond_atom_site_label_2
_geom_bond_distance
_geom_bond_site_symmetry_2
_geom_bond_publ_flag
Pd1 C1 2.0969(12) . ?
Pd1 C3 2.1027(12) . ?
Pd1 P1 2.3038(3) . ?
Pd1 P2 2.3117(3) . ?
P1 C13 1.8062(12) . ?
P1 C7 1.8132(13) . ?
P1 C6 1.8296(13) . ?
P2 C25 1.8073(13) . ?
P2 C19 1.8143(13) . ?
P2 C5 1.8365(13) . ?
B1 C1 1.7237(18) . ?
B1 C2 1.7302(18) . ?
B1 B2 1.752(2) . ?
B1 B7 1.764(2) . ?
B1 B6 1.784(2) . ?
B1 H1 1.1200 . ?
B2 C1 1.7268(18) . ?
B2 B3 1.756(2) . ?
B2 B8 1.779(2) . ?
B2 B7 1.782(2) . ?
B2 H2 1.1200 . ?
B3 C1 1.7422(18) . ?
B3 B4 1.752(2) . ?
B3 B8 1.778(2) . ?
B3 B9 1.778(2) . ?
B3 H3 1.1200 . ?
B4 C2 1.7211(18) . ?
B4 C1 1.7348(19) . ?
B4 B9 1.763(2) . ?
B4 B5 1.777(2) . ?
B4 H4 1.1200 . ?
B5 C2 1.7039(18) . ?
B5 B6 1.779(2) . ?
B5 B9 1.782(2) . ?
B5 B10 1.782(2) . ?
B5 H5 1.1200 . ?
B6 C2 1.7175(19) . ?
B6 B10 1.781(2) . ?
B6 B7 1.781(2) . ?
B6 H6 1.1200 . ?
B7 B8 1.778(2) . ?
B7 B10 1.782(2) . ?
B7 H7 1.1200 . ?
B8 B9 1.780(2) . ?
B8 B10 1.781(2) . ?
B8 H8 1.1200 . ?
B9 B10 1.785(2) . ?
B9 H9 1.1200 . ?
B10 H10 1.1200 . ?
B11 C4 1.7207(18) . ?
B11 C3 1.7324(19) . ?
B11 B12 1.753(2) . ?
B11 B18 1.766(2) . ?
B11 B19 1.784(2) . ?
B11 H11 1.1200 . ?
B12 C3 1.7431(18) . ?
B12 B13 1.759(2) . ?
B12 B18 1.777(2) . ?
B12 B17 1.781(2) . ?
B12 H12 1.1200 . ?
B13 C3 1.7299(18) . ?
B13 B14 1.753(2) . ?
B13 B17 1.776(2) . ?
B13 B16 1.783(2) . ?
B13 H13 1.1200 . ?
B14 C3 1.7225(18) . ?
B14 C4 1.7317(19) . ?
B14 B16 1.763(2) . ?
B14 B15 1.781(2) . ?
B14 H14 1.1200 . ?
B15 C4 1.7159(19) . ?
B15 B16 1.777(2) . ?
B15 B19 1.779(2) . ?
B15 B20 1.781(2) . ?
B15 H15 1.1200 . ?
B16 B17 1.781(2) . ?
B16 B20 1.782(2) . ?
B16 H16 1.1200 . ?
B17 B18 1.777(2) . ?
B17 B20 1.783(2) . ?
B17 H17 1.1200 . ?
B18 B19 1.776(2) . ?
B18 B20 1.782(2) . ?
B18 H18 1.1200 . ?
B19 C4 1.7090(19) . ?
B19 B20 1.778(2) . ?
B19 H19 1.1200 . ?
B20 H20 1.1200 . ?
C1 C2 1.6884(17) . ?
C2 C4 1.5310(16) . ?
C3 C4 1.6896(17) . ?
C5 C6 1.5247(18) . ?
C5 H5A 0.9900 . ?
C5 H5B 0.9900 . ?
C6 H6A 0.9900 . ?
C6 H6B 0.9900 . ?
C7 C12 1.3945(18) . ?
C7 C8 1.3965(17) . ?
C8 C9 1.3845(19) . ?
C8 H8A 0.9500 . ?
C9 C10 1.384(2) . ?
C9 H9A 0.9500 . ?
C10 C11 1.386(2) . ?
C10 H10A 0.9500 . ?
C11 C12 1.3897(19) . ?
C11 H11A 0.9500 . ?
C12 H12A 0.9500 . ?
C13 C14 1.3959(17) . ?
C13 C18 1.4004(18) . ?
C14 C15 1.3912(18) . ?
C14 H14A 0.9500 . ?
C15 C16 1.384(2) . ?
C15 H15A 0.9500 . ?
C16 C17 1.389(2) . ?
C16 H16A 0.9500 . ?
C17 C18 1.3834(19) . ?
C17 H17A 0.9500 . ?
C18 H18A 0.9500 . ?
C19 C20 1.3941(18) . ?
C19 C24 1.3968(18) . ?
C20 C21 1.3886(19) . ?
C20 H20A 0.9500 . ?
C21 C22 1.385(2) . ?
C21 H21 0.9500 . ?
C22 C23 1.384(2) . ?
C22 H22 0.9500 . ?
C23 C24 1.3875(19) . ?
C23 H23 0.9500 . ?
C24 H24 0.9500 . ?
C25 C26 1.3952(18) . ?
C25 C30 1.3972(19) . ?
C26 C27 1.3887(19) . ?
C26 H26 0.9500 . ?
C27 C28 1.382(2) . ?
C27 H27 0.9500 . ?
C28 C29 1.389(2) . ?
C28 H28 0.9500 . ?
C29 C30 1.386(2) . ?
C29 H29 0.9500 . ?
C30 H30 0.9500 . ?
C31 C32 1.379(3) . ?
C31 C36 1.382(3) . ?
C31 H31 0.9500 . ?
C32 C33 1.376(2) . ?
C32 H32 0.9500 . ?
C33 C34 1.378(2) . ?
C33 H33 0.9500 . ?
C34 C35 1.384(2) . ?
C34 H34 0.9500 . ?
C35 C36 1.379(2) . ?
C35 H35 0.9500 . ?
C36 H36 0.9500 . ?
C37 C42 1.371(3) . ?
C37 C38 1.378(2) . ?
C37 H37 0.9500 . ?
C38 C39 1.378(3) . ?
C38 H38 0.9500 . ?
C39 C40 1.379(2) . ?
C39 H39 0.9500 . ?
C40 C41 1.375(2) . ?
C40 H40 0.9500 . ?
C41 C42 1.386(3) . ?
C41 H41 0.9500 . ?
C42 H42 0.9500 . ?
C43 C48 1.379(3) . ?
C43 C44 1.384(2) . ?
C43 H43 0.9500 . ?
C44 C45 1.381(3) . ?
C44 H44 0.9500 . ?
C45 C46 1.373(3) . ?
C45 H45 0.9500 . ?
C46 C47 1.384(3) . ?
C46 H46 0.9500 . ?
C47 C48 1.393(2) . ?
C47 H47 0.9500 . ?
C48 H48 0.9500 . ?
C49 C54 1.377(3) . ?
C49 C50 1.385(3) . ?
C49 H49 0.9500 . ?
C50 C51 1.389(2) . ?
C50 H50 0.9500 . ?
C51 C52 1.380(2) . ?
C51 H51 0.9500 . ?
C52 C53 1.386(2) . ?
C52 H52 0.9500 . ?
C53 C54 1.381(3) . ?
C53 H53 0.9500 . ?
C54 H54 0.9500 . ?

loop_
_geom_angle_atom_site_label_1
_geom_angle_atom_site_label_2
_geom_angle_atom_site_label_3
_geom_angle
_geom_angle_site_symmetry_1
_geom_angle_site_symmetry_3
_geom_angle_publ_flag
C1 Pd1 C3 88.20(5) . . ?
C1 Pd1 P1 94.23(3) . . ?
C3 Pd1 P1 174.70(3) . . ?
C1 Pd1 P2 174.30(3) . . ?
C3 Pd1 P2 94.38(3) . . ?
P1 Pd1 P2 83.625(13) . . ?
C13 P1 C7 107.00(6) . . ?
C13 P1 C6 103.03(6) . . ?
C7 P1 C6 102.08(6) . . ?
C13 P1 Pd1 124.39(4) . . ?
C7 P1 Pd1 110.05(4) . . ?
C6 P1 Pd1 107.92(4) . . ?
C25 P2 C19 107.59(6) . . ?
C25 P2 C5 103.71(6) . . ?
C19 P2 C5 101.45(6) . . ?
C25 P2 Pd1 123.29(4) . . ?
C19 P2 Pd1 110.29(4) . . ?
C5 P2 Pd1 108.20(4) . . ?
C1 B1 C2 58.53(7) . . ?
C1 B1 B2 59.57(8) . . ?
C2 B1 B2 105.60(10) . . ?
C1 B1 B7 107.65(10) . . ?
C2 B1 B7 105.43(10) . . ?
B2 B1 B7 60.92(8) . . ?
C1 B1 B6 106.96(10) . . ?
C2 B1 B6 58.50(8) . . ?
B2 B1 B6 108.87(10) . . ?
B7 B1 B6 60.25(8) . . ?
C1 B1 H1 122.4 . . ?
C2 B1 H1 124.3 . . ?
B2 B1 H1 121.6 . . ?
B7 B1 H1 121.9 . . ?
B6 B1 H1 121.6 . . ?
C1 B2 B1 59.40(7) . . ?
C1 B2 B3 60.02(8) . . ?
B1 B2 B3 108.52(10) . . ?
C1 B2 B8 107.30(10) . . ?
B1 B2 B8 108.05(10) . . ?
B3 B2 B8 60.39(8) . . ?
C1 B2 B7 106.69(10) . . ?
B1 B2 B7 59.87(8) . . ?
B3 B2 B7 108.38(10) . . ?
B8 B2 B7 59.91(8) . . ?
C1 B2 H2 122.7 . . ?
B1 B2 H2 121.6 . . ?
B3 B2 H2 121.1 . . ?
B8 B2 H2 121.8 . . ?
B7 B2 H2 122.1 . . ?
C1 B3 B4 59.53(7) . . ?
C1 B3 B2 59.16(7) . . ?
B4 B3 B2 108.03(10) . . ?
C1 B3 B8 106.68(10) . . ?
B4 B3 B8 108.02(10) . . ?
B2 B3 B8 60.45(8) . . ?
C1 B3 B9 106.69(10) . . ?
B4 B3 B9 59.92(8) . . ?
B2 B3 B9 108.46(10) . . ?
B8 B3 B9 60.08(8) . . ?
C1 B3 H3 123.1 . . ?
B4 B3 H3 121.7 . . ?
B2 B3 H3 121.4 . . ?
B8 B3 H3 121.8 . . ?
B9 B3 H3 121.8 . . ?
C2 B4 C1 58.49(7) . . ?
C2 B4 B3 106.10(10) . . ?
C1 B4 B3 59.95(8) . . ?
C2 B4 B9 105.66(10) . . ?
C1 B4 B9 107.68(10) . . ?
B3 B4 B9 60.77(8) . . ?
C2 B4 B5 58.27(8) . . ?
C1 B4 B5 106.56(10) . . ?
B3 B4 B5 108.90(10) . . ?
B9 B4 B5 60.44(8) . . ?
C2 B4 H4 124.2 . . ?
C1 B4 H4 122.5 . . ?
B3 B4 H4 121.3 . . ?
B9 B4 H4 121.8 . . ?
B5 B4 H4 121.9 . . ?
C2 B5 B4 59.21(8) . . ?
C2 B5 B6 59.06(8) . . ?
B4 B5 B6 107.91(10) . . ?
C2 B5 B9 105.57(10) . . ?
B4 B5 B9 59.39(8) . . ?
B6 B5 B9 108.17(10) . . ?
C2 B5 B10 105.55(10) . . ?
B4 B5 B10 107.39(10) . . ?
B6 B5 B10 60.01(8) . . ?
B9 B5 B10 60.10(8) . . ?
C2 B5 H5 123.8 . . ?
B4 B5 H5 121.9 . . ?
B6 B5 H5 121.4 . . ?
B9 B5 H5 122.2 . . ?
B10 B5 H5 122.3 . . ?
C2 B6 B5 58.31(8) . . ?
C2 B6 B10 105.03(10) . . ?
B5 B6 B10 60.10(8) . . ?
C2 B6 B7 105.25(10) . . ?
B5 B6 B7 107.88(10) . . ?
B10 B6 B7 60.05(8) . . ?
C2 B6 B1 59.20(8) . . ?
B5 B6 B1 107.29(10) . . ?
B10 B6 B1 107.23(10) . . ?
B7 B6 B1 59.33(8) . . ?
C2 B6 H6 124.3 . . ?
B5 B6 H6 121.8 . . ?
B10 B6 H6 122.4 . . ?
B7 B6 H6 122.3 . . ?
B1 B6 H6 122.1 . . ?
B1 B7 B8 107.56(10) . . ?
B1 B7 B6 60.42(8) . . ?
B8 B7 B6 108.06(10) . . ?
B1 B7 B10 108.04(10) . . ?
B8 B7 B10 60.02(8) . . ?
B6 B7 B10 59.98(8) . . ?
B1 B7 B2 59.21(8) . . ?
B8 B7 B2 59.95(8) . . ?
B6 B7 B2 107.66(10) . . ?
B10 B7 B2 107.69(10) . . ?
B1 B7 H7 121.9 . . ?
B8 B7 H7 121.8 . . ?
B6 B7 H7 121.6 . . ?
B10 B7 H7 121.7 . . ?
B2 B7 H7 122.2 . . ?
B3 B8 B7 107.58(10) . . ?
B3 B8 B2 59.16(8) . . ?
B7 B8 B2 60.13(8) . . ?
B3 B8 B9 59.96(8) . . ?
B7 B8 B9 108.11(10) . . ?
B2 B8 B9 107.34(10) . . ?
B3 B8 B10 107.93(10) . . ?
B7 B8 B10 60.09(9) . . ?
B2 B8 B10 107.90(10) . . ?
B9 B8 B10 60.17(9) . . ?
B3 B8 H8 122.1 . . ?
B7 B8 H8 121.6 . . ?
B2 B8 H8 122.2 . . ?
B9 B8 H8 121.8 . . ?
B10 B8 H8 121.6 . . ?
B4 B9 B3 59.30(8) . . ?
B4 B9 B8 107.43(10) . . ?
B3 B9 B8 59.96(8) . . ?
B4 B9 B5 60.17(8) . . ?
B3 B9 B5 107.52(10) . . ?
B8 B9 B5 107.78(10) . . ?
B4 B9 B10 107.88(10) . . ?
B3 B9 B10 107.73(10) . . ?
B8 B9 B10 59.93(9) . . ?
B5 B9 B10 59.95(8) . . ?
B4 B9 H9 122.0 . . ?
B3 B9 H9 122.1 . . ?
B8 B9 H9 121.9 . . ?
B5 B9 H9 121.8 . . ?
B10 B9 H9 121.7 . . ?
B6 B10 B8 107.95(10) . . ?
B6 B10 B7 59.97(8) . . ?
B8 B10 B7 59.89(8) . . ?
B6 B10 B5 59.89(8) . . ?
B8 B10 B5 107.75(10) . . ?
B7 B10 B5 107.65(10) . . ?
B6 B10 B9 107.94(10) . . ?
B8 B10 B9 59.91(8) . . ?
B7 B10 B9 107.73(10) . . ?
B5 B10 B9 59.94(8) . . ?
B6 B10 H10 121.7 . . ?
B8 B10 H10 121.8 . . ?
B7 B10 H10 121.9 . . ?
B5 B10 H10 121.9 . . ?
B9 B10 H10 121.8 . . ?
C4 B11 C3 58.59(7) . . ?
C4 B11 B12 106.25(10) . . ?
C3 B11 B12 60.01(8) . . ?
C4 B11 B18 105.35(10) . . ?
C3 B11 B18 107.42(10) . . ?
B12 B11 B18 60.67(8) . . ?
C4 B11 B19 58.33(8) . . ?
C3 B11 B19 106.55(10) . . ?
B12 B11 B19 108.69(10) . . ?
B18 B11 B19 60.04(8) . . ?
C4 B11 H11 124.1 . . ?
C3 B11 H11 122.4 . . ?
B12 B11 H11 121.3 . . ?
B18 B11 H11 122.1 . . ?
B19 B11 H11 122.0 . . ?
C3 B12 B11 59.41(7) . . ?
C3 B12 B13 59.20(7) . . ?
B11 B12 B13 107.96(10) . . ?
C3 B12 B18 106.44(10) . . ?
B11 B12 B18 60.02(8) . . ?
B13 B12 B18 108.06(10) . . ?
C3 B12 B17 106.52(10) . . ?
B11 B12 B17 108.03(11) . . ?
B13 B12 B17 60.24(8) . . ?
B18 B12 B17 59.91(9) . . ?
C3 B12 H12 123.2 . . ?
B11 B12 H12 121.6 . . ?
B13 B12 H12 121.6 . . ?
B18 B12 H12 122.0 . . ?
B17 B12 H12 121.9 . . ?
C3 B13 B14 59.28(7) . . ?
C3 B13 B12 59.94(8) . . ?
B14 B13 B12 108.43(10) . . ?
C3 B13 B17 107.28(10) . . ?
B14 B13 B17 108.09(11) . . ?
B12 B13 B17 60.49(8) . . ?
C3 B13 B16 106.56(10) . . ?
B14 B13 B16 59.80(8) . . ?
B12 B13 B16 108.52(11) . . ?
B17 B13 B16 60.06(9) . . ?
C3 B13 H13 122.8 . . ?
B14 B13 H13 121.7 . . ?
B12 B13 H13 121.0 . . ?
B17 B13 H13 121.6 . . ?
B16 B13 H13 122.0 . . ?
C3 B14 C4 58.57(7) . . ?
C3 B14 B13 59.70(8) . . ?
C4 B14 B13 105.73(10) . . ?
C3 B14 B16 107.80(10) . . ?
C4 B14 B16 105.46(10) . . ?
B13 B14 B16 60.95(8) . . ?
C3 B14 B15 106.96(10) . . ?
C4 B14 B15 58.46(8) . . ?
B13 B14 B15 108.85(10) . . ?
B16 B14 B15 60.20(8) . . ?
C3 B14 H14 122.3 . . ?
C4 B14 H14 124.3 . . ?
B13 B14 H14 121.5 . . ?
B16 B14 H14 121.8 . . ?
B15 B14 H14 121.7 . . ?
C4 B15 B16 105.50(10) . . ?
C4 B15 B19 58.53(8) . . ?
B16 B15 B19 107.89(11) . . ?
C4 B15 B20 105.17(10) . . ?
B16 B15 B20 60.09(9) . . ?
B19 B15 B20 59.93(9) . . ?
C4 B15 B14 59.33(8) . . ?
B16 B15 B14 59.39(8) . . ?
B19 B15 B14 107.50(10) . . ?
B20 B15 B14 107.31(11) . . ?
C4 B15 H15 124.0 . . ?
B16 B15 H15 122.3 . . ?
B19 B15 H15 121.8 . . ?
B20 B15 H15 122.4 . . ?
B14 B15 H15 121.9 . . ?
B14 B16 B15 60.41(8) . . ?
B14 B16 B17 107.43(10) . . ?
B15 B16 B17 108.06(11) . . ?
B14 B16 B20 108.09(10) . . ?
B15 B16 B20 60.06(9) . . ?
B17 B16 B20 60.04(9) . . ?
B14 B16 B13 59.25(8) . . ?
B15 B16 B13 107.67(10) . . ?
B17 B16 B13 59.78(8) . . ?
B20 B16 B13 107.66(11) . . ?
B14 B16 H16 121.9 . . ?
B15 B16 H16 121.5 . . ?
B17 B16 H16 121.9 . . ?
B20 B16 H16 121.7 . . ?
B13 B16 H16 122.2 . . ?
B13 B17 B18 107.31(10) . . ?
B13 B17 B12 59.27(8) . . ?
B18 B17 B12 59.95(8) . . ?
B13 B17 B16 60.16(8) . . ?
B18 B17 B16 107.87(11) . . ?
B12 B17 B16 107.63(10) . . ?
B13 B17 B20 107.91(10) . . ?
B18 B17 B20 60.09(9) . . ?
B12 B17 B20 107.98(10) . . ?
B16 B17 B20 59.99(9) . . ?
B13 B17 H17 122.1 . . ?
B18 B17 H17 121.9 . . ?
B12 B17 H17 122.0 . . ?
B16 B17 H17 121.7 . . ?
B20 B17 H17 121.6 . . ?
B11 B18 B19 60.49(8) . . ?
B11 B18 B17 107.65(10) . . ?
B19 B18 B17 108.09(11) . . ?
B11 B18 B12 59.31(8) . . ?
B19 B18 B12 107.97(10) . . ?
B17 B18 B12 60.14(8) . . ?
B11 B18 B20 108.19(10) . . ?
B19 B18 B20 59.96(9) . . ?
B17 B18 B20 60.12(9) . . ?
B12 B18 B20 108.15(11) . . ?
B11 B18 H18 121.9 . . ?
B19 B18 H18 121.5 . . ?
B17 B18 H18 121.7 . . ?
B12 B18 H18 121.9 . . ?
B20 B18 H18 121.5 . . ?
C4 B19 B18 105.40(10) . . ?
C4 B19 B20 105.60(10) . . ?
B18 B19 B20 60.19(9) . . ?
C4 B19 B15 58.91(8) . . ?
B18 B19 B15 108.09(11) . . ?
B20 B19 B15 60.11(9) . . ?
C4 B19 B11 58.97(8) . . ?
B18 B19 B11 59.47(8) . . ?
B20 B19 B11 107.56(11) . . ?
B15 B19 B11 107.61(10) . . ?
C4 B19 H19 124.0 . . ?
B18 B19 H19 122.3 . . ?
B20 B19 H19 122.1 . . ?
B15 B19 H19 121.6 . . ?
B11 B19 H19 122.0 . . ?
B19 B20 B15 59.96(8) . . ?
B19 B20 B16 107.73(10) . . ?
B15 B20 B16 59.85(9) . . ?
B19 B20 B18 59.85(8) . . ?
B15 B20 B18 107.70(10) . . ?
B16 B20 B18 107.61(11) . . ?
B19 B20 B17 107.74(10) . . ?
B15 B20 B17 107.83(11) . . ?
B16 B20 B17 59.97(9) . . ?
B18 B20 B17 59.78(9) . . ?
B19 B20 H20 121.9 . . ?
B15 B20 H20 121.8 . . ?
B16 B20 H20 121.9 . . ?
B18 B20 H20 122.0 . . ?
B17 B20 H20 121.8 . . ?
C2 C1 B1 60.93(7) . . ?
C2 C1 B2 108.62(9) . . ?
B1 C1 B2 61.03(8) . . ?
C2 C1 B4 60.35(7) . . ?
B1 C1 B4 111.28(10) . . ?
B2 C1 B4 110.18(9) . . ?
C2 C1 B3 108.01(9) . . ?
B1 C1 B3 110.49(9) . . ?
B2 C1 B3 60.82(8) . . ?
B4 C1 B3 60.52(8) . . ?
C2 C1 Pd1 111.60(7) . . ?
B1 C1 Pd1 114.96(8) . . ?
B2 C1 Pd1 128.35(8) . . ?
B4 C1 Pd1 117.28(8) . . ?
B3 C1 Pd1 129.91(8) . . ?
C4 C2 C1 114.44(9) . . ?
C4 C2 B5 122.62(10) . . ?
C1 C2 B5 112.18(9) . . ?
C4 C2 B6 123.40(10) . . ?
C1 C2 B6 111.71(9) . . ?
B5 C2 B6 62.64(8) . . ?
C4 C2 B4 116.53(10) . . ?
C1 C2 B4 61.16(7) . . ?
B5 C2 B4 62.52(8) . . ?
B6 C2 B4 113.46(10) . . ?
C4 C2 B1 117.78(10) . . ?
C1 C2 B1 60.55(8) . . ?
B5 C2 B1 113.31(10) . . ?
B6 C2 B1 62.30(8) . . ?
B4 C2 B1 111.63(9) . . ?
C4 C3 B14 60.99(8) . . ?
C4 C3 B13 108.65(9) . . ?
B14 C3 B13 61.03(8) . . ?
C4 C3 B11 60.36(7) . . ?
B14 C3 B11 111.38(10) . . ?
B13 C3 B11 110.26(9) . . ?
C4 C3 B12 108.09(9) . . ?
B14 C3 B12 110.58(9) . . ?
B13 C3 B12 60.86(8) . . ?
B11 C3 B12 60.58(8) . . ?
C4 C3 Pd1 111.51(7) . . ?
B14 C3 Pd1 114.19(8) . . ?
B13 C3 Pd1 127.86(8) . . ?
B11 C3 Pd1 117.90(8) . . ?
B12 C3 Pd1 130.37(8) . . ?
C2 C4 C3 114.18(9) . . ?
C2 C4 B19 123.13(10) . . ?
C3 C4 B19 112.07(9) . . ?
C2 C4 B15 123.59(10) . . ?
C3 C4 B15 111.55(9) . . ?
B19 C4 B15 62.57(8) . . ?
C2 C4 B11 116.54(10) . . ?
C3 C4 B11 61.05(8) . . ?
B19 C4 B11 62.69(8) . . ?
B15 C4 B11 113.57(10) . . ?
C2 C4 B14 117.57(10) . . ?
C3 C4 B14 60.44(8) . . ?
B19 C4 B14 113.09(10) . . ?
B15 C4 B14 62.21(8) . . ?
B11 C4 B14 111.51(10) . . ?
C6 C5 P2 107.38(8) . . ?
C6 C5 H5A 110.2 . . ?
P2 C5 H5A 110.2 . . ?
C6 C5 H5B 110.2 . . ?
P2 C5 H5B 110.2 . . ?
H5A C5 H5B 108.5 . . ?
C5 C6 P1 107.82(8) . . ?
C5 C6 H6A 110.1 . . ?
P1 C6 H6A 110.1 . . ?
C5 C6 H6B 110.1 . . ?
P1 C6 H6B 110.1 . . ?
H6A C6 H6B 108.5 . . ?
C12 C7 C8 119.58(12) . . ?
C12 C7 P1 120.52(9) . . ?
C8 C7 P1 119.80(10) . . ?
C9 C8 C7 120.23(12) . . ?
C9 C8 H8A 119.9 . . ?
C7 C8 H8A 119.9 . . ?
C8 C9 C10 119.94(13) . . ?
C8 C9 H9A 120.0 . . ?
C10 C9 H9A 120.0 . . ?
C11 C10 C9 120.30(13) . . ?
C11 C10 H10A 119.8 . . ?
C9 C10 H10A 119.8 . . ?
C10 C11 C12 120.15(13) . . ?
C10 C11 H11A 119.9 . . ?
C12 C11 H11A 119.9 . . ?
C11 C12 C7 119.79(12) . . ?
C11 C12 H12A 120.1 . . ?
C7 C12 H12A 120.1 . . ?
C14 C13 C18 119.51(12) . . ?
C14 C13 P1 122.29(10) . . ?
C18 C13 P1 118.15(9) . . ?
C15 C14 C13 119.88(12) . . ?
C15 C14 H14A 120.1 . . ?
C13 C14 H14A 120.1 . . ?
C16 C15 C14 120.18(13) . . ?
C16 C15 H15A 119.9 . . ?
C14 C15 H15A 119.9 . . ?
C15 C16 C17 120.23(13) . . ?
C15 C16 H16A 119.9 . . ?
C17 C16 H16A 119.9 . . ?
C18 C17 C16 120.04(13) . . ?
C18 C17 H17A 120.0 . . ?
C16 C17 H17A 120.0 . . ?
C17 C18 C13 120.16(12) . . ?
C17 C18 H18A 119.9 . . ?
C13 C18 H18A 119.9 . . ?
C20 C19 C24 119.68(12) . . ?
C20 C19 P2 120.18(10) . . ?
C24 C19 P2 119.97(10) . . ?
C21 C20 C19 119.84(13) . . ?
C21 C20 H20A 120.1 . . ?
C19 C20 H20A 120.1 . . ?
C22 C21 C20 120.12(14) . . ?
C22 C21 H21 119.9 . . ?
C20 C21 H21 119.9 . . ?
C21 C22 C23 120.37(13) . . ?
C21 C22 H22 119.8 . . ?
C23 C22 H22 119.8 . . ?
C22 C23 C24 119.92(13) . . ?
C22 C23 H23 120.0 . . ?
C24 C23 H23 120.0 . . ?
C23 C24 C19 120.06(13) . . ?
C23 C24 H24 120.0 . . ?
C19 C24 H24 120.0 . . ?
C26 C25 C30 119.41(12) . . ?
C26 C25 P2 122.26(10) . . ?
C30 C25 P2 118.22(10) . . ?
C27 C26 C25 120.14(13) . . ?
C27 C26 H26 119.9 . . ?
C25 C26 H26 119.9 . . ?
C28 C27 C26 120.05(14) . . ?
C28 C27 H27 120.0 . . ?
C26 C27 H27 120.0 . . ?
C27 C28 C29 120.27(14) . . ?
C27 C28 H28 119.9 . . ?
C29 C28 H28 119.9 . . ?
C30 C29 C28 120.01(14) . . ?
C30 C29 H29 120.0 . . ?
C28 C29 H29 120.0 . . ?
C29 C30 C25 120.13(13) . . ?
C29 C30 H30 119.9 . . ?
C25 C30 H30 119.9 . . ?
C32 C31 C36 120.08(17) . . ?
C32 C31 H31 120.0 . . ?
C36 C31 H31 120.0 . . ?
C31 C32 C33 120.28(17) . . ?
C31 C32 H32 119.9 . . ?
C33 C32 H32 119.9 . . ?
C32 C33 C34 119.83(15) . . ?
C32 C33 H33 120.1 . . ?
C34 C33 H33 120.1 . . ?
C33 C34 C35 120.02(16) . . ?
C33 C34 H34 120.0 . . ?
C35 C34 H34 120.0 . . ?
C36 C35 C34 120.11(16) . . ?
C36 C35 H35 119.9 . . ?
C34 C35 H35 119.9 . . ?
C35 C36 C31 119.68(16) . . ?
C35 C36 H36 120.2 . . ?
C31 C36 H36 120.2 . . ?
C42 C37 C38 119.59(18) . . ?
C42 C37 H37 120.2 . . ?
C38 C37 H37 120.2 . . ?
C39 C38 C37 120.10(17) . . ?
C39 C38 H38 120.0 . . ?
C37 C38 H38 120.0 . . ?
C38 C39 C40 120.47(17) . . ?
C38 C39 H39 119.8 . . ?
C40 C39 H39 119.8 . . ?
C41 C40 C39 119.36(16) . . ?
C41 C40 H40 120.3 . . ?
C39 C40 H40 120.3 . . ?
C40 C41 C42 120.11(16) . . ?
C40 C41 H41 119.9 . . ?
C42 C41 H41 119.9 . . ?
C37 C42 C41 120.35(17) . . ?
C37 C42 H42 119.8 . . ?
C41 C42 H42 119.8 . . ?
C48 C43 C44 120.00(16) . . ?
C48 C43 H43 120.0 . . ?
C44 C43 H43 120.0 . . ?
C45 C44 C43 119.84(18) . . ?
C45 C44 H44 120.1 . . ?
C43 C44 H44 120.1 . . ?
C46 C45 C44 120.53(17) . . ?
C46 C45 H45 119.7 . . ?
C44 C45 H45 119.7 . . ?
C45 C46 C47 119.99(17) . . ?
C45 C46 H46 120.0 . . ?
C47 C46 H46 120.0 . . ?
C46 C47 C48 119.69(18) . . ?
C46 C47 H47 120.2 . . ?
C48 C47 H47 120.2 . . ?
C43 C48 C47 119.93(16) . . ?
C43 C48 H48 120.0 . . ?
C47 C48 H48 120.0 . . ?
C54 C49 C50 120.40(17) . . ?
C54 C49 H49 119.8 . . ?
C50 C49 H49 119.8 . . ?
C49 C50 C51 119.75(17) . . ?
C49 C50 H50 120.1 . . ?
C51 C50 H50 120.1 . . ?
C52 C51 C50 119.64(16) . . ?
C52 C51 H51 120.2 . . ?
C50 C51 H51 120.2 . . ?
C51 C52 C53 120.36(16) . . ?
C51 C52 H52 119.8 . . ?
C53 C52 H52 119.8 . . ?
C54 C53 C52 119.86(17) . . ?
C54 C53 H53 120.1 . . ?
C52 C53 H53 120.1 . . ?
C49 C54 C53 119.98(17) . . ?
C49 C54 H54 120.0 . . ?
C53 C54 H54 120.0 . . ?

_refine_diff_density_max         0.435
_refine_diff_density_min         -0.384
_refine_diff_density_rms         0.065

_shelxl_version_number           2014/6

_shelx_res_file                  
; 
TITL alex1503bs in P2(1)/c 
CELL 0.71073  21.76590  10.92890  25.01880  90.0000  96.4644  90.0000 
ZERR   4.00   0.00170   0.00090   0.00200   0.0000   0.0010   0.0000 
LATT 1 
SYMM -X, 1/2+Y, 1/2-Z 
SFAC C  H  B  P  Pd 
UNIT 216 272 80 8 4 
L.S. 15 
BOND $H 
FMAP 2 
PLAN 6 
acta 
SIZE 0.2 .2 .18 
TEMP -173 
OMIT 0 0 2 
omit -3 1 12 
omit 2 0 12 
omit 11 1 2 
WGHT    0.038400    2.926600 
FVAR       0.05907 
PD1   5    0.749587    0.771299    0.247328    11.00000    0.00783    0.00667 = 
         0.00996    0.00008    0.00041    0.00021 
P1    4    0.795400    0.621795    0.303249    11.00000    0.01034    0.00868 = 
         0.01133    0.00106    0.00060    0.00079 
P2    4    0.707820    0.606461    0.197975    11.00000    0.01041    0.00982 = 
         0.01172   -0.00126    0.00035   -0.00066 
B1    3    0.839645    1.002785    0.275115    11.00000    0.01067    0.01220 = 
         0.01617   -0.00129    0.00332   -0.00135 
AFIX 153 
H1    2    0.864339    0.974052    0.240241    11.00000   -1.20000 
AFIX   0 
B2    3    0.852086    0.928353    0.337423    11.00000    0.01282    0.01466 = 
         0.01414   -0.00246   -0.00069   -0.00152 
AFIX 153 
H2    2    0.885222    0.850049    0.344341    11.00000   -1.20000 
AFIX   0 
B3    3    0.782941    0.931277    0.367416    11.00000    0.01727    0.01170 = 
         0.01216   -0.00180    0.00223   -0.00051 
AFIX 153 
H3    2    0.770310    0.855220    0.394125    11.00000   -1.20000 
AFIX   0 
B4    3    0.727039    1.007206    0.323613    11.00000    0.01428    0.01096 = 
         0.01427    0.00023    0.00583    0.00014 
AFIX 153 
H4    2    0.677019    0.981158    0.320913    11.00000   -1.20000 
AFIX   0 
B5    3    0.750881    1.161206    0.316126    11.00000    0.01921    0.00935 = 
         0.01687   -0.00243    0.00655   -0.00009 
AFIX 153 
H5    2    0.716766    1.237651    0.308403    11.00000   -1.20000 
AFIX   0 
B6    3    0.821111    1.159112    0.286033    11.00000    0.01797    0.01084 = 
         0.01808   -0.00186    0.00574   -0.00344 
AFIX 153 
H6    2    0.833445    1.233881    0.258543    11.00000   -1.20000 
AFIX   0 
B7    3    0.877716    1.081921    0.330739    11.00000    0.01503    0.01631 = 
         0.01730   -0.00340    0.00261   -0.00396 
AFIX 153 
H7    2    0.927931    1.106316    0.333182    11.00000   -1.20000 
AFIX   0 
B8    3    0.842606    1.037573    0.388588    11.00000    0.01818    0.01529 = 
         0.01654   -0.00355    0.00199   -0.00301 
AFIX 153 
H8    2    0.869624    1.032793    0.429368    11.00000   -1.20000 
AFIX   0 
B9    3    0.764075    1.086327    0.379660    11.00000    0.01936    0.01234 = 
         0.01477   -0.00298    0.00463   -0.00038 
AFIX 153 
H9    2    0.738955    1.113800    0.414463    11.00000   -1.20000 
AFIX   0 
B10   3    0.822918    1.180220    0.356771    11.00000    0.02157    0.01241 = 
         0.01782   -0.00327    0.00416   -0.00336 
AFIX 153 
H10   2    0.836760    1.269571    0.376497    11.00000   -1.20000 
AFIX   0 
B11   3    0.764479    0.995586    0.161951    11.00000    0.01541    0.01227 = 
         0.01314    0.00147    0.00523   -0.00061 
AFIX 153 
H11   2    0.815320    0.976383    0.165461    11.00000   -1.20000 
AFIX   0 
B12   3    0.711573    0.905438    0.121171    11.00000    0.01668    0.01405 = 
         0.01230    0.00199    0.00230    0.00107 
AFIX 153 
H12   2    0.727084    0.826871    0.097266    11.00000   -1.20000 
AFIX   0 
B13   3    0.642518    0.899167    0.151447    11.00000    0.01220    0.01654 = 
         0.01484    0.00294   -0.00043    0.00156 
AFIX 153 
H13   2    0.612284    0.815999    0.147472    11.00000   -1.20000 
AFIX   0 
B14   3    0.652304    0.985423    0.210865    11.00000    0.01192    0.01391 = 
         0.01634    0.00219    0.00267    0.00364 
AFIX 153 
H14   2    0.628763    0.959562    0.246799    11.00000   -1.20000 
AFIX   0 
B15   3    0.665001    1.141164    0.194243    11.00000    0.01888    0.01325 = 
         0.01871    0.00424    0.00439    0.00488 
AFIX 153 
H15   2    0.649977    1.218529    0.219101    11.00000   -1.20000 
AFIX   0 
B16   3    0.611365    1.049889    0.152828    11.00000    0.01549    0.01964 = 
         0.01924    0.00505    0.00120    0.00674 
AFIX 153 
H16   2    0.560404    1.067526    0.149838    11.00000   -1.20000 
AFIX   0 
B17   3    0.648002    0.999983    0.096488    11.00000    0.01899    0.01885 = 
         0.01566    0.00599    0.00062    0.00294 
AFIX 153 
H17   2    0.621261    0.984637    0.056123    11.00000   -1.20000 
AFIX   0 
B18   3    0.724330    1.060074    0.103398    11.00000    0.02135    0.01619 = 
         0.01462    0.00421    0.00490    0.00007 
AFIX 153 
H18   2    0.748328    1.084627    0.067557    11.00000   -1.20000 
AFIX   0 
B19   3    0.734782    1.147546    0.163571    11.00000    0.02086    0.01111 = 
         0.01766    0.00374    0.00653    0.00197 
AFIX 153 
H19   2    0.765860    1.229454    0.168070    11.00000   -1.20000 
AFIX   0 
B20   3    0.662313    1.150052    0.122929    11.00000    0.02301    0.01770 = 
         0.01876    0.00628    0.00241    0.00500 
AFIX 153 
H20   2    0.645162    1.233723    0.100076    11.00000   -1.20000 
AFIX   0 
C1    1    0.781956    0.915781    0.298020    11.00000    0.01262    0.00842 = 
         0.01286   -0.00007    0.00225   -0.00023 
C2    1    0.763830    1.053116    0.269607    11.00000    0.01312    0.00779 = 
         0.01372    0.00023    0.00467   -0.00056 
C3    1    0.713033    0.902384    0.190960    11.00000    0.01057    0.00927 = 
         0.01209    0.00032    0.00223    0.00029 
C4    1    0.726099    1.046259    0.214221    11.00000    0.01249    0.00843 = 
         0.01448    0.00048    0.00462    0.00112 
C5    1    0.748094    0.467410    0.223987    11.00000    0.01598    0.00879 = 
         0.01799   -0.00251    0.00047    0.00060 
AFIX  23 
H5A   2    0.723416    0.394001    0.212491    11.00000   -1.20000 
H5B   2    0.788809    0.460874    0.210119    11.00000   -1.20000 
AFIX   0 
C6    1    0.756491    0.476772    0.285178    11.00000    0.01463    0.00880 = 
         0.01835    0.00226   -0.00064   -0.00134 
AFIX  23 
H6A   2    0.781716    0.407468    0.300833    11.00000   -1.20000 
H6B   2    0.715783    0.474230    0.299253    11.00000   -1.20000 
AFIX   0 
C7    1    0.873222    0.592300    0.287196    11.00000    0.01129    0.01375 = 
         0.01213   -0.00099    0.00040    0.00173 
C8    1    0.905924    0.491452    0.309781    11.00000    0.01654    0.01764 = 
         0.01603    0.00326    0.00202    0.00355 
AFIX  43 
H8A   2    0.888122    0.440973    0.334847    11.00000   -1.20000 
AFIX   0 
C9    1    0.964198    0.464776    0.295770    11.00000    0.01900    0.02416 = 
         0.01950    0.00255    0.00123    0.01034 
AFIX  43 
H9A   2    0.986389    0.396275    0.311303    11.00000   -1.20000 
AFIX   0 
C10   1    0.990099    0.538013    0.259106    11.00000    0.01620    0.03390 = 
         0.02467    0.00179    0.00657    0.00773 
AFIX  43 
H10A  2    1.030132    0.519724    0.249597    11.00000   -1.20000 
AFIX   0 
C11   1    0.957901    0.637872    0.236214    11.00000    0.01966    0.02852 = 
         0.02340    0.00632    0.00904    0.00111 
AFIX  43 
H11A  2    0.975817    0.687539    0.210928    11.00000   -1.20000 
AFIX   0 
C12   1    0.899457    0.665539    0.250159    11.00000    0.01570    0.01589 = 
         0.01764    0.00279    0.00244    0.00166 
AFIX  43 
H12A  2    0.877448    0.734131    0.234510    11.00000   -1.20000 
AFIX   0 
C13   1    0.798694    0.624174    0.375703    11.00000    0.01602    0.01138 = 
         0.01168    0.00255    0.00181    0.00199 
C14   1    0.853671    0.644662    0.408913    11.00000    0.01597    0.01746 = 
         0.01599    0.00199    0.00156    0.00196 
AFIX  43 
H14A  2    0.891419    0.654313    0.393657    11.00000   -1.20000 
AFIX   0 
C15   1    0.853084    0.650922    0.464390    11.00000    0.02318    0.02737 = 
         0.01495    0.00027   -0.00176    0.00180 
AFIX  43 
H15A  2    0.890498    0.664737    0.487012    11.00000   -1.20000 
AFIX   0 
C16   1    0.798127    0.637074    0.486718    11.00000    0.03260    0.03171 = 
         0.01349    0.00114    0.00481    0.00207 
AFIX  43 
H16A  2    0.797936    0.641567    0.524620    11.00000   -1.20000 
AFIX   0 
C17   1    0.743256    0.616630    0.453896    11.00000    0.02431    0.02565 = 
         0.02201    0.00184    0.00963   -0.00037 
AFIX  43 
H17A  2    0.705640    0.607131    0.469374    11.00000   -1.20000 
AFIX   0 
C18   1    0.743357    0.610097    0.398686    11.00000    0.01705    0.01715 = 
         0.01836    0.00141    0.00354   -0.00068 
AFIX  43 
H18A  2    0.705793    0.596025    0.376309    11.00000   -1.20000 
AFIX   0 
C19   1    0.629713    0.576892    0.213410    11.00000    0.01096    0.01436 = 
         0.01389    0.00222   -0.00046   -0.00155 
C20   1    0.603482    0.650144    0.250425    11.00000    0.01654    0.01748 = 
         0.01885   -0.00080    0.00286   -0.00101 
AFIX  43 
H20A  2    0.625193    0.719580    0.265574    11.00000   -1.20000 
AFIX   0 
C21   1    0.545545    0.621374    0.265098    11.00000    0.01901    0.03139 = 
         0.02641   -0.00283    0.00881    0.00006 
AFIX  43 
H21   2    0.527805    0.670690    0.290611    11.00000   -1.20000 
AFIX   0 
C22   1    0.513561    0.520882    0.242601    11.00000    0.01613    0.03808 = 
         0.02876    0.00332    0.00622   -0.00749 
AFIX  43 
H22   2    0.473793    0.501946    0.252549    11.00000   -1.20000 
AFIX   0 
C23   1    0.539227    0.447916    0.205710    11.00000    0.02038    0.02699 = 
         0.02160    0.00133   -0.00136   -0.01142 
AFIX  43 
H23   2    0.517037    0.379294    0.190295    11.00000   -1.20000 
AFIX   0 
C24   1    0.597401    0.475117    0.191271    11.00000    0.01784    0.01724 = 
         0.01627   -0.00042    0.00037   -0.00352 
AFIX  43 
H24   2    0.615270    0.424473    0.166304    11.00000   -1.20000 
AFIX   0 
C25   1    0.707686    0.593762    0.125938    11.00000    0.01975    0.01189 = 
         0.01285   -0.00319    0.00283   -0.00238 
C26   1    0.653833    0.606380    0.090459    11.00000    0.02130    0.02000 = 
         0.01635   -0.00202    0.00112   -0.00408 
AFIX  43 
H26   2    0.615145    0.616795    0.104066    11.00000   -1.20000 
AFIX   0 
C27   1    0.656668    0.603747    0.035296    11.00000    0.03412    0.02989 = 
         0.01490   -0.00198   -0.00210   -0.00559 
AFIX  43 
H27   2    0.619947    0.612596    0.011224    11.00000   -1.20000 
AFIX   0 
C28   1    0.712874    0.588261    0.015386    11.00000    0.04593    0.03222 = 
         0.01496   -0.00318    0.00741   -0.00152 
AFIX  43 
H28   2    0.714673    0.586526   -0.022369    11.00000   -1.20000 
AFIX   0 
C29   1    0.766731    0.575228    0.050358    11.00000    0.03238    0.03040 = 
         0.02631   -0.00241    0.01498    0.00313 
AFIX  43 
H29   2    0.805249    0.564360    0.036507    11.00000   -1.20000 
AFIX   0 
C30   1    0.764287    0.578075    0.105447    11.00000    0.02185    0.02052 = 
         0.02116   -0.00167    0.00557    0.00231 
AFIX  43 
H30   2    0.801166    0.569345    0.129330    11.00000   -1.20000 
AFIX   0 
C31   1    0.910977    0.290332    0.138455    11.00000    0.04544    0.05950 = 
         0.02985    0.01197    0.01223   -0.00380 
AFIX  43 
H31   2    0.898835    0.259059    0.171104    11.00000   -1.20000 
AFIX   0 
C32   1    0.869002    0.294244    0.092894    11.00000    0.02668    0.04818 = 
         0.04576    0.01080    0.00696   -0.00663 
AFIX  43 
H32   2    0.827966    0.265809    0.094277    11.00000   -1.20000 
AFIX   0 
C33   1    0.886306    0.339173    0.045420    11.00000    0.02934    0.03814 = 
         0.03146    0.00501   -0.00293   -0.00434 
AFIX  43 
H33   2    0.857378    0.341144    0.014025    11.00000   -1.20000 
AFIX   0 
C34   1    0.945715    0.381299    0.043547    11.00000    0.03322    0.03796 = 
         0.02480    0.00298    0.00558   -0.00771 
AFIX  43 
H34   2    0.957649    0.413124    0.010920    11.00000   -1.20000 
AFIX   0 
C35   1    0.987985    0.377251    0.089179    11.00000    0.02768    0.04837 = 
         0.03346   -0.00047    0.00111   -0.01246 
AFIX  43 
H35   2    1.028997    0.405804    0.087777    11.00000   -1.20000 
AFIX   0 
C36   1    0.970667    0.331836    0.136680    11.00000    0.03904    0.06025 = 
         0.02623    0.00210   -0.00456   -0.00619 
AFIX  43 
H36   2    0.999641    0.329103    0.168032    11.00000   -1.20000 
AFIX   0 
C37   1    0.519319    0.341730    0.415205    11.00000    0.03238    0.05525 = 
         0.03486   -0.00477    0.00803    0.00224 
AFIX  43 
H37   2    0.477459    0.343093    0.422598    11.00000   -1.20000 
AFIX   0 
C38   1    0.533485    0.314631    0.364209    11.00000    0.03199    0.08480 = 
         0.02892   -0.00670   -0.00448    0.01773 
AFIX  43 
H38   2    0.501302    0.297878    0.336272    11.00000   -1.20000 
AFIX   0 
C39   1    0.594274    0.311798    0.353680    11.00000    0.03918    0.07809 = 
         0.02510   -0.00736    0.00539    0.02143 
AFIX  43 
H39   2    0.603786    0.293260    0.318436    11.00000   -1.20000 
AFIX   0 
C40   1    0.641402    0.335688    0.393947    11.00000    0.03109    0.03023 = 
         0.03457   -0.00214    0.00731    0.00641 
AFIX  43 
H40   2    0.683267    0.333776    0.386583    11.00000   -1.20000 
AFIX   0 
C41   1    0.627204    0.362287    0.444836    11.00000    0.04115    0.04841 = 
         0.02909   -0.00713    0.00305   -0.01868 
AFIX  43 
H41   2    0.659384    0.377665    0.472944    11.00000   -1.20000 
AFIX   0 
C42   1    0.566015    0.366712    0.455208    11.00000    0.04898    0.06302 = 
         0.02719   -0.01076    0.01583   -0.02185 
AFIX  43 
H42   2    0.556379    0.387162    0.490218    11.00000   -1.20000 
AFIX   0 
C43   1    0.396313    0.339641    0.107551    11.00000    0.02317    0.04226 = 
         0.02031   -0.00520    0.00365    0.00298 
AFIX  43 
H43   2    0.358965    0.327662    0.123183    11.00000   -1.20000 
AFIX   0 
C44   1    0.430862    0.239798    0.094656    11.00000    0.04181    0.03757 = 
         0.02352   -0.00044    0.00448    0.00962 
AFIX  43 
H44   2    0.417177    0.159220    0.101249    11.00000   -1.20000 
AFIX   0 
C45   1    0.485278    0.257576    0.072183    11.00000    0.03917    0.05735 = 
         0.02590    0.00051    0.00507    0.02513 
AFIX  43 
H45   2    0.509251    0.188975    0.063837    11.00000   -1.20000 
AFIX   0 
C46   1    0.505017    0.373597    0.061801    11.00000    0.02466    0.07620 = 
         0.02171    0.00423    0.00343    0.00702 
AFIX  43 
H46   2    0.542297    0.385005    0.045999    11.00000   -1.20000 
AFIX   0 
C47   1    0.470596    0.473927    0.074359    11.00000    0.03562    0.04899 = 
         0.02134    0.00158   -0.00397   -0.00895 
AFIX  43 
H47   2    0.484071    0.554290    0.067088    11.00000   -1.20000 
AFIX   0 
C48   1    0.416093    0.456529    0.097712    11.00000    0.02932    0.03908 = 
         0.02131   -0.00678   -0.00249    0.00618 
AFIX  43 
H48   2    0.392578    0.525119    0.106850    11.00000   -1.20000 
AFIX   0 
C49   1   -0.002467    0.278287    0.424114    11.00000    0.03784    0.05857 = 
         0.02203    0.00832   -0.00203   -0.02330 
AFIX  43 
H49   2   -0.032739    0.218797    0.430190    11.00000   -1.20000 
AFIX   0 
C50   1    0.050976    0.242880    0.403077    11.00000    0.04897    0.03138 = 
         0.02165    0.00078   -0.00439   -0.00884 
AFIX  43 
H50   2    0.057642    0.159191    0.395235    11.00000   -1.20000 
AFIX   0 
C51   1    0.094783    0.330165    0.393490    11.00000    0.02837    0.03340 = 
         0.01747    0.00021   -0.00013    0.00087 
AFIX  43 
H51   2    0.131387    0.306592    0.378785    11.00000   -1.20000 
AFIX   0 
C52   1    0.084854    0.451379    0.405444    11.00000    0.02724    0.03176 = 
         0.01890    0.00198    0.00058   -0.00338 
AFIX  43 
H52   2    0.114666    0.511336    0.398786    11.00000   -1.20000 
AFIX   0 
C53   1    0.031649    0.486077    0.427099    11.00000    0.03397    0.04035 = 
         0.01880   -0.00062    0.00067    0.00720 
AFIX  43 
H53   2    0.025215    0.569479    0.435612    11.00000   -1.20000 
AFIX   0 
C54   1   -0.011995    0.399195    0.436279    11.00000    0.02619    0.06859 = 
         0.01866    0.00257    0.00203    0.00000 
AFIX  43 
H54   2   -0.048591    0.422821    0.450984    11.00000   -1.20000 
AFIX   0 
HKLF 4 
  
REM  alex1503bs in P2(1)/c 
REM R1 =  0.0260 for   12470 Fo > 4sig(Fo)  and  0.0337 for all   14551 data 
REM    694 parameters refined using      0 restraints 
  
END 
  
WGHT      0.0348      2.9805 
  
REM Highest difference peak  0.435,  deepest hole -0.384,  1-sigma level  0.065 
Q1    1   0.8917  0.6282  0.2691  11.00000  0.05    0.43 
Q2    1   0.9329  0.4779  0.2980  11.00000  0.05    0.43 
Q3    1   0.6114  0.5247  0.2067  11.00000  0.05    0.41 
Q4    1   0.9207  0.6290  0.2374  11.00000  0.05    0.41 
Q5    1   0.5673  0.4735  0.1996  11.00000  0.05    0.40 
Q6    1   0.0034  0.3344  0.4377  11.00000  0.05    0.40 
;
_shelx_res_checksum              21684
####################################################################### 
# 
# This file contains crystal structure data downloaded from the 
# Cambridge Structural Database (CSD) hosted by the Cambridge 
# Crystallographic Data Centre (CCDC).
# 
# Full information about CCDC data access policies and citation 
# guidelines are available at http://www.ccdc.cam.ac.uk/access/V1 
# 
# Audit and citation data items may have been added by the CCDC. 
# Please retain this information to preserve the provenance of 
# this file and to allow appropriate attribution of the data. 
# 
#######################################################################

data_alex1511s_a
_database_code_depnum_ccdc_archive 'CCDC 1446942'
_audit_update_record             
;
2016-01-12 deposited with the CCDC.
2016-04-18 downloaded from the CCDC.
;

_audit_creation_method           SHELXL-2014/6
_chemical_name_systematic        ?
_chemical_name_common            ?
_chemical_melting_point          ?
_chemical_formula_moiety         'C30 H44 B20 P2 Pt'
_chemical_formula_sum            'C30 H44 B20 P2 Pt'
_chemical_formula_weight         877.88

loop_
_atom_type_symbol
_atom_type_description
_atom_type_scat_dispersion_real
_atom_type_scat_dispersion_imag
_atom_type_scat_source
C C 0.0033 0.0016 'International Tables Vol C Tables 4.2.6.8 and 6.1.1.4'
H H 0.0000 0.0000 'International Tables Vol C Tables 4.2.6.8 and 6.1.1.4'
B B 0.0013 0.0007 'International Tables Vol C Tables 4.2.6.8 and 6.1.1.4'
P P 0.1023 0.0942 'International Tables Vol C Tables 4.2.6.8 and 6.1.1.4'
Pt Pt -1.7033 8.3905 'International Tables Vol C Tables 4.2.6.8 and 6.1.1.4'

_space_group_crystal_system      triclinic
_space_group_IT_number           2
_space_group_name_H-M_alt        'P -1'
_space_group_name_Hall           '-P 1'

_shelx_space_group_comment       
; 
The symmetry employed for this shelxl refinement is uniquely defined 
by the following loop, which should always be used as a source of 
symmetry information in preference to the above space-group names. 
They are only intended as comments. 
;

loop_
_space_group_symop_operation_xyz
'x, y, z'
'-x, -y, -z'

_cell_length_a                   11.2436(8)
_cell_length_b                   13.3586(10)
_cell_length_c                   15.2381(11)
_cell_angle_alpha                102.5330(10)
_cell_angle_beta                 106.1570(10)
_cell_angle_gamma                111.3700(10)
_cell_volume                     1913.1(2)
_cell_formula_units_Z            2
_cell_measurement_temperature    100(2)
_cell_measurement_reflns_used    9933
_cell_measurement_theta_min      2.41
_cell_measurement_theta_max      28.43

_exptl_crystal_description       needle
_exptl_crystal_colour            'light green'
_exptl_crystal_density_meas      ?
_exptl_crystal_density_method    ?
_exptl_crystal_density_diffrn    1.524
_exptl_crystal_F_000             864
_exptl_transmission_factor_min   ?
_exptl_transmission_factor_max   ?
_exptl_crystal_size_max          0.200
_exptl_crystal_size_mid          0.040
_exptl_crystal_size_min          0.040
_exptl_absorpt_coefficient_mu    3.777
_shelx_estimated_absorpt_T_min   0.519
_shelx_estimated_absorpt_T_max   0.864
_exptl_absorpt_correction_type   multi-scan
_exptl_absorpt_correction_T_min  0.66
_exptl_absorpt_correction_T_max  0.74
_exptl_absorpt_process_details   'SADABS V2014/2 (Bruker AXS Inc.)'
_exptl_absorpt_special_details   ?
_diffrn_ambient_temperature      100(2)
_diffrn_radiation_wavelength     0.71073
_diffrn_radiation_type           MoK\a
_diffrn_source                   'Sealed Mo X-Ray Tube'
_diffrn_measurement_device_type  'Bruker APEX-II CCD'
_diffrn_measurement_method       '\f and \w scans'
_diffrn_detector_area_resol_mean 8.3333
_diffrn_reflns_number            24573
_diffrn_reflns_av_unetI/netI     0.0326
_diffrn_reflns_av_R_equivalents  0.0241
_diffrn_reflns_limit_h_min       -15
_diffrn_reflns_limit_h_max       15
_diffrn_reflns_limit_k_min       -17
_diffrn_reflns_limit_k_max       17
_diffrn_reflns_limit_l_min       -20
_diffrn_reflns_limit_l_max       20
_diffrn_reflns_theta_min         1.752
_diffrn_reflns_theta_max         28.836
_diffrn_reflns_theta_full        25.242
_diffrn_measured_fraction_theta_max 0.902
_diffrn_measured_fraction_theta_full 0.995
_diffrn_reflns_Laue_measured_fraction_max 0.902
_diffrn_reflns_Laue_measured_fraction_full 0.995
_diffrn_reflns_point_group_measured_fraction_max 0.902
_diffrn_reflns_point_group_measured_fraction_full 0.995
_reflns_number_total             9034
_reflns_number_gt                8037
_reflns_threshold_expression     'I > 2\s(I)'
_reflns_Friedel_coverage         0.000
_reflns_Friedel_fraction_max     .
_reflns_Friedel_fraction_full    .

_reflns_special_details          
; 
 Reflections were merged by SHELXL according to the crystal 
 class for the calculation of statistics and refinement. 
  
 _reflns_Friedel_fraction is defined as the number of unique 
 Friedel pairs measured divided by the number that would be 
 possible theoretically, ignoring centric projections and 
 systematic absences. 
;

_computing_data_collection       'Bruker APEX2'
_computing_cell_refinement       'Bruker SAINT'
_computing_data_reduction        'Bruker SAINT'
_computing_structure_solution    'SHELXS-97 (Sheldrick 2008)'
_computing_structure_refinement  'SHELXL-2014/6 (Sheldrick, 2014)'
_computing_molecular_graphics    'Bruker SHELXTL'
_computing_publication_material  'Bruker SHELXTL'
_refine_special_details          ?
_refine_ls_structure_factor_coef Fsqd
_refine_ls_matrix_type           full
_refine_ls_weighting_scheme      calc
_refine_ls_weighting_details     
'w=1/[\s^2^(Fo^2^)+(0.0312P)^2^+0.2821P] where P=(Fo^2^+2Fc^2^)/3'
_atom_sites_solution_primary     ?
_atom_sites_solution_secondary   ?
_atom_sites_solution_hydrogens   geom
_refine_ls_hydrogen_treatment    constr
_refine_ls_extinction_method     none
_refine_ls_extinction_coef       .
_refine_ls_number_reflns         9034
_refine_ls_number_parameters     478
_refine_ls_number_restraints     0
_refine_ls_R_factor_all          0.0310
_refine_ls_R_factor_gt           0.0235
_refine_ls_wR_factor_ref         0.0548
_refine_ls_wR_factor_gt          0.0527
_refine_ls_goodness_of_fit_ref   1.050
_refine_ls_restrained_S_all      1.050
_refine_ls_shift/su_max          0.003
_refine_ls_shift/su_mean         0.000

loop_
_atom_site_label
_atom_site_type_symbol
_atom_site_fract_x
_atom_site_fract_y
_atom_site_fract_z
_atom_site_U_iso_or_equiv
_atom_site_adp_type
_atom_site_occupancy
_atom_site_site_symmetry_order
_atom_site_calc_flag
_atom_site_refinement_flags_posn
_atom_site_refinement_flags_adp
_atom_site_refinement_flags_occupancy
_atom_site_disorder_assembly
_atom_site_disorder_group
Pt1 Pt 0.45144(2) 0.72006(2) 0.72860(2) 0.01256(4) Uani 1 1 d . . . . .
P1 P 0.32015(7) 0.75212(6) 0.60161(5) 0.01502(14) Uani 1 1 d . . . . .
P2 P 0.24625(7) 0.63325(6) 0.74638(5) 0.01504(14) Uani 1 1 d . . . . .
B1 B 0.7094(3) 0.8300(3) 0.9473(2) 0.0197(6) Uani 1 1 d . . . . .
H1B H 0.7221 0.9162 0.9443 0.024 Uiso 1 1 calc R U . . .
B2 B 0.8568(3) 0.8091(3) 0.9889(2) 0.0218(7) Uani 1 1 d . . . . .
H2B H 0.9656 0.8774 1.0132 0.026 Uiso 1 1 calc R U . . .
B3 B 0.8054(3) 0.6636(3) 0.9236(2) 0.0217(7) Uani 1 1 d . . . . .
H3B H 0.8797 0.6348 0.9043 0.026 Uiso 1 1 calc R U . . .
B4 B 0.6292(3) 0.6019(3) 0.8447(2) 0.0190(6) Uani 1 1 d . . . . .
H4B H 0.5876 0.5314 0.7727 0.023 Uiso 1 1 calc R U . . .
B5 B 0.5281(3) 0.6045(3) 0.9132(2) 0.0193(6) Uani 1 1 d . . . . .
H5B H 0.4192 0.5361 0.8885 0.023 Uiso 1 1 calc R U . . .
B6 B 0.6731(3) 0.5778(3) 0.9547(2) 0.0230(7) Uani 1 1 d . . . . .
H6B H 0.6601 0.4914 0.9572 0.028 Uiso 1 1 calc R U . . .
B7 B 0.8150(4) 0.7070(3) 1.0452(2) 0.0254(7) Uani 1 1 d . . . . .
H7B H 0.8960 0.7068 1.1076 0.031 Uiso 1 1 calc R U . . .
B8 B 0.7551(3) 0.8133(3) 1.0583(2) 0.0235(7) Uani 1 1 d . . . . .
H8B H 0.7968 0.8849 1.1297 0.028 Uiso 1 1 calc R U . . .
B9 B 0.5787(3) 0.7500(3) 0.9769(2) 0.0211(7) Uani 1 1 d . . . . .
H9B H 0.5038 0.7794 0.9944 0.025 Uiso 1 1 calc R U . . .
B10 B 0.6431(3) 0.6709(3) 1.0385(2) 0.0245(7) Uani 1 1 d . . . . .
H10B H 0.6107 0.6469 1.0972 0.029 Uiso 1 1 calc R U . . .
B11 B 0.6947(3) 0.6778(3) 0.6743(2) 0.0206(7) Uani 1 1 d . . . . .
H11B H 0.6288 0.5843 0.6574 0.025 Uiso 1 1 calc R U . . .
B12 B 0.8776(3) 0.7441(3) 0.7406(2) 0.0202(7) Uani 1 1 d . . . . .
H12B H 0.9333 0.6955 0.7678 0.024 Uiso 1 1 calc R U . . .
B13 B 0.9283(3) 0.8880(3) 0.8087(2) 0.0217(7) Uani 1 1 d . . . . .
H13B H 1.0180 0.9351 0.8815 0.026 Uiso 1 1 calc R U . . .
B14 B 0.7774(3) 0.9088(3) 0.7843(2) 0.0214(7) Uani 1 1 d . . . . .
H14B H 0.7672 0.9701 0.8414 0.026 Uiso 1 1 calc R U . . .
B15 B 0.7066(3) 0.8892(3) 0.6609(2) 0.0217(7) Uani 1 1 d . . . . .
H15B H 0.6496 0.9373 0.6344 0.026 Uiso 1 1 calc R U . . .
B16 B 0.6556(3) 0.7450(3) 0.5919(2) 0.0211(7) Uani 1 1 d . . . . .
H16B H 0.5651 0.6971 0.5196 0.025 Uiso 1 1 calc R U . . .
B17 B 0.8064(4) 0.7235(3) 0.6151(2) 0.0228(7) Uani 1 1 d . . . . .
H17B H 0.8156 0.6612 0.5582 0.027 Uiso 1 1 calc R U . . .
B18 B 0.9523(4) 0.8553(3) 0.6987(3) 0.0247(7) Uani 1 1 d . . . . .
H18B H 1.0581 0.8807 0.6972 0.030 Uiso 1 1 calc R U . . .
B19 B 0.8898(4) 0.9580(3) 0.7267(3) 0.0251(7) Uani 1 1 d . . . . .
H19B H 0.9544 1.0519 0.7442 0.030 Uiso 1 1 calc R U . . .
B20 B 0.8152(4) 0.8562(3) 0.6068(2) 0.0234(7) Uani 1 1 d . . . . .
H20B H 0.8308 0.8826 0.5443 0.028 Uiso 1 1 calc R U . . .
C1 C 0.5674(3) 0.7058(3) 0.8546(2) 0.0229(6) Uani 1 1 d . . . . .
C2 C 0.7391(3) 0.7422(2) 0.86934(19) 0.0171(5) Uani 1 1 d . . . . .
C3 C 0.6337(3) 0.7791(3) 0.70283(19) 0.0199(6) Uani 1 1 d . . . . .
C4 C 0.7723(3) 0.7799(2) 0.78866(19) 0.0162(5) Uani 1 1 d . . . . .
C5 C 0.1369(3) 0.6524(2) 0.56781(19) 0.0168(5) Uani 1 1 d . . . . .
H5C H 0.0753 0.6768 0.5273 0.020 Uiso 1 1 calc R U . . .
H5D H 0.1161 0.5737 0.5294 0.020 Uiso 1 1 calc R U . . .
C6 C 0.1123(3) 0.6536(2) 0.66129(19) 0.0162(5) Uani 1 1 d . . . . .
H6C H 0.0193 0.5914 0.6454 0.019 Uiso 1 1 calc R U . . .
H6D H 0.1148 0.7279 0.6926 0.019 Uiso 1 1 calc R U . . .
C7 C 0.3319(3) 0.7369(2) 0.48304(19) 0.0174(5) Uani 1 1 d . . . . .
C8 C 0.2868(3) 0.6265(2) 0.4176(2) 0.0214(6) Uani 1 1 d . . . . .
H8 H 0.2506 0.5612 0.4353 0.026 Uiso 1 1 calc R U . . .
C9 C 0.2950(3) 0.6126(3) 0.3271(2) 0.0257(6) Uani 1 1 d . . . . .
H9 H 0.2622 0.5375 0.2823 0.031 Uiso 1 1 calc R U . . .
C10 C 0.3503(3) 0.7069(3) 0.3014(2) 0.0290(7) Uani 1 1 d . . . . .
H10 H 0.3568 0.6967 0.2395 0.035 Uiso 1 1 calc R U . . .
C11 C 0.3965(3) 0.8165(3) 0.3661(2) 0.0279(7) Uani 1 1 d . . . . .
H11 H 0.4344 0.8814 0.3484 0.033 Uiso 1 1 calc R U . . .
C12 C 0.3875(3) 0.8318(3) 0.4566(2) 0.0217(6) Uani 1 1 d . . . . .
H12 H 0.4195 0.9071 0.5007 0.026 Uiso 1 1 calc R U . . .
C13 C 0.3280(3) 0.8931(2) 0.64695(19) 0.0162(5) Uani 1 1 d . . . . .
C14 C 0.4174(3) 0.9665(2) 0.74224(19) 0.0195(6) Uani 1 1 d . . . . .
H14 H 0.4785 0.9450 0.7815 0.023 Uiso 1 1 calc R U . . .
C15 C 0.4182(3) 1.0710(3) 0.7805(2) 0.0240(6) Uani 1 1 d . . . . .
H15 H 0.4793 1.1206 0.8458 0.029 Uiso 1 1 calc R U . . .
C16 C 0.3294(3) 1.1028(3) 0.7229(2) 0.0248(6) Uani 1 1 d . . . . .
H16 H 0.3288 1.1739 0.7491 0.030 Uiso 1 1 calc R U . . .
C17 C 0.2420(3) 1.0311(3) 0.6276(2) 0.0232(6) Uani 1 1 d . . . . .
H17 H 0.1828 1.0539 0.5880 0.028 Uiso 1 1 calc R U . . .
C18 C 0.2399(3) 0.9268(2) 0.5895(2) 0.0192(6) Uani 1 1 d . . . . .
H18 H 0.1788 0.8777 0.5241 0.023 Uiso 1 1 calc R U . . .
C19 C 0.2284(3) 0.6801(3) 0.86145(19) 0.0194(6) Uani 1 1 d . . . . .
C20 C 0.2443(3) 0.7914(3) 0.8949(2) 0.0292(7) Uani 1 1 d . . . . .
H20 H 0.2638 0.8400 0.8583 0.035 Uiso 1 1 calc R U . . .
C21 C 0.2316(4) 0.8311(3) 0.9826(2) 0.0389(9) Uani 1 1 d . . . . .
H21 H 0.2420 0.9071 1.0053 0.047 Uiso 1 1 calc R U . . .
C22 C 0.2043(4) 0.7627(3) 1.0365(2) 0.0397(9) Uani 1 1 d . . . . .
H22 H 0.1947 0.7908 1.0956 0.048 Uiso 1 1 calc R U . . .
C23 C 0.1907(3) 0.6528(3) 1.0051(2) 0.0327(8) Uani 1 1 d . . . . .
H23 H 0.1730 0.6057 1.0431 0.039 Uiso 1 1 calc R U . . .
C24 C 0.2028(3) 0.6106(3) 0.9172(2) 0.0240(6) Uani 1 1 d . . . . .
H24 H 0.1935 0.5349 0.8956 0.029 Uiso 1 1 calc R U . . .
C25 C 0.1781(3) 0.4778(2) 0.70658(18) 0.0166(5) Uani 1 1 d . . . . .
C26 C 0.0524(3) 0.4083(2) 0.7092(2) 0.0208(6) Uani 1 1 d . . . . .
H26 H -0.0003 0.4422 0.7308 0.025 Uiso 1 1 calc R U . . .
C27 C 0.0042(3) 0.2902(3) 0.6805(2) 0.0244(6) Uani 1 1 d . . . . .
H27 H -0.0808 0.2434 0.6831 0.029 Uiso 1 1 calc R U . . .
C28 C 0.0798(3) 0.2408(2) 0.6480(2) 0.0256(6) Uani 1 1 d . . . . .
H28 H 0.0472 0.1599 0.6292 0.031 Uiso 1 1 calc R U . . .
C29 C 0.2021(3) 0.3078(2) 0.6425(2) 0.0244(6) Uani 1 1 d . . . . .
H29 H 0.2522 0.2729 0.6185 0.029 Uiso 1 1 calc R U . . .
C30 C 0.2522(3) 0.4266(2) 0.67213(19) 0.0193(6) Uani 1 1 d . . . . .
H30 H 0.3370 0.4727 0.6689 0.023 Uiso 1 1 calc R U . . .

loop_
_atom_site_aniso_label
_atom_site_aniso_U_11
_atom_site_aniso_U_22
_atom_site_aniso_U_33
_atom_site_aniso_U_23
_atom_site_aniso_U_13
_atom_site_aniso_U_12
Pt1 0.01191(5) 0.01329(6) 0.01401(5) 0.00593(4) 0.00566(4) 0.00628(4)
P1 0.0136(3) 0.0139(3) 0.0175(3) 0.0053(3) 0.0066(3) 0.0060(3)
P2 0.0147(3) 0.0152(3) 0.0167(3) 0.0062(3) 0.0058(3) 0.0082(3)
B1 0.0139(15) 0.0258(17) 0.0143(14) 0.0019(12) 0.0042(12) 0.0076(13)
B2 0.0191(16) 0.0248(17) 0.0178(15) 0.0073(13) 0.0053(13) 0.0077(14)
B3 0.0168(16) 0.0280(18) 0.0213(15) 0.0110(14) 0.0047(13) 0.0121(14)
B4 0.0170(16) 0.0207(16) 0.0244(16) 0.0102(13) 0.0092(13) 0.0117(14)
B5 0.0179(16) 0.0189(16) 0.0199(15) 0.0086(13) 0.0058(13) 0.0074(13)
B6 0.0199(17) 0.0261(18) 0.0261(16) 0.0149(14) 0.0085(14) 0.0107(14)
B7 0.0193(17) 0.034(2) 0.0202(16) 0.0127(15) 0.0051(13) 0.0090(15)
B8 0.0202(17) 0.0275(18) 0.0173(15) 0.0052(14) 0.0073(13) 0.0069(15)
B9 0.0223(17) 0.0206(17) 0.0167(14) 0.0027(13) 0.0084(13) 0.0078(14)
B10 0.0190(17) 0.0284(19) 0.0199(16) 0.0094(14) 0.0047(13) 0.0061(15)
B11 0.0199(16) 0.0261(18) 0.0183(15) 0.0077(13) 0.0068(13) 0.0136(14)
B12 0.0168(16) 0.0256(18) 0.0236(16) 0.0105(14) 0.0113(13) 0.0117(14)
B13 0.0145(15) 0.0218(17) 0.0256(16) 0.0105(14) 0.0081(13) 0.0038(13)
B14 0.0175(16) 0.0181(16) 0.0258(16) 0.0088(13) 0.0046(13) 0.0075(13)
B15 0.0221(17) 0.0221(17) 0.0232(16) 0.0102(14) 0.0082(14) 0.0117(14)
B16 0.0234(17) 0.0250(18) 0.0200(15) 0.0092(13) 0.0098(13) 0.0147(15)
B17 0.0244(17) 0.0288(18) 0.0209(15) 0.0117(14) 0.0113(14) 0.0146(15)
B18 0.0221(17) 0.033(2) 0.0304(18) 0.0191(16) 0.0152(15) 0.0156(15)
B19 0.0205(17) 0.0253(18) 0.0314(18) 0.0153(15) 0.0096(14) 0.0096(15)
B20 0.0241(18) 0.0274(18) 0.0246(16) 0.0154(14) 0.0111(14) 0.0132(15)
C1 0.0245(16) 0.0252(16) 0.0216(14) 0.0092(12) 0.0108(12) 0.0123(13)
C2 0.0141(13) 0.0212(14) 0.0159(12) 0.0052(11) 0.0055(11) 0.0091(11)
C3 0.0179(14) 0.0270(16) 0.0173(13) 0.0095(12) 0.0090(11) 0.0102(12)
C4 0.0126(13) 0.0186(14) 0.0174(12) 0.0060(11) 0.0057(10) 0.0072(11)
C5 0.0126(13) 0.0157(14) 0.0192(13) 0.0054(11) 0.0045(11) 0.0052(11)
C6 0.0140(13) 0.0174(14) 0.0192(13) 0.0087(11) 0.0059(11) 0.0084(11)
C7 0.0133(13) 0.0204(14) 0.0160(12) 0.0038(11) 0.0050(11) 0.0072(11)
C8 0.0191(14) 0.0194(15) 0.0245(14) 0.0046(12) 0.0085(12) 0.0095(12)
C9 0.0229(16) 0.0231(16) 0.0251(15) -0.0015(12) 0.0091(13) 0.0104(13)
C10 0.0295(17) 0.0350(18) 0.0220(15) 0.0050(13) 0.0139(13) 0.0142(15)
C11 0.0311(17) 0.0284(17) 0.0261(15) 0.0106(13) 0.0171(14) 0.0106(14)
C12 0.0216(15) 0.0198(15) 0.0234(14) 0.0057(12) 0.0114(12) 0.0083(12)
C13 0.0182(14) 0.0152(13) 0.0201(13) 0.0088(11) 0.0119(11) 0.0077(11)
C14 0.0216(14) 0.0201(14) 0.0198(13) 0.0088(11) 0.0097(12) 0.0104(12)
C15 0.0350(17) 0.0212(15) 0.0178(13) 0.0059(12) 0.0137(13) 0.0130(13)
C16 0.0394(18) 0.0216(15) 0.0313(16) 0.0145(13) 0.0263(15) 0.0199(14)
C17 0.0291(16) 0.0254(16) 0.0300(15) 0.0182(13) 0.0178(13) 0.0181(13)
C18 0.0210(14) 0.0206(14) 0.0200(13) 0.0098(11) 0.0109(12) 0.0099(12)
C19 0.0157(14) 0.0254(15) 0.0165(13) 0.0036(11) 0.0048(11) 0.0119(12)
C20 0.0325(18) 0.0304(18) 0.0251(15) 0.0064(13) 0.0072(13) 0.0197(15)
C21 0.048(2) 0.039(2) 0.0284(17) -0.0019(15) 0.0085(16) 0.0305(18)
C22 0.039(2) 0.064(3) 0.0212(15) 0.0049(16) 0.0097(15) 0.0350(19)
C23 0.0296(18) 0.051(2) 0.0226(15) 0.0135(15) 0.0115(14) 0.0220(17)
C24 0.0197(15) 0.0309(17) 0.0209(14) 0.0075(12) 0.0062(12) 0.0130(13)
C25 0.0185(14) 0.0165(14) 0.0120(12) 0.0074(10) 0.0022(10) 0.0067(11)
C26 0.0184(14) 0.0237(15) 0.0211(13) 0.0117(12) 0.0060(11) 0.0097(12)
C27 0.0214(15) 0.0213(15) 0.0214(14) 0.0096(12) 0.0031(12) 0.0031(12)
C28 0.0308(17) 0.0136(14) 0.0240(14) 0.0072(12) 0.0048(13) 0.0056(13)
C29 0.0354(18) 0.0200(15) 0.0222(14) 0.0078(12) 0.0123(13) 0.0163(14)
C30 0.0239(15) 0.0185(14) 0.0184(13) 0.0082(11) 0.0098(12) 0.0106(12)

_geom_special_details            
; 
 All esds (except the esd in the dihedral angle between two l.s. planes) 
 are estimated using the full covariance matrix.  The cell esds are taken 
 into account individually in the estimation of esds in distances, angles 
 and torsion angles; correlations between esds in cell parameters are only 
 used when they are defined by crystal symmetry.  An approximate (isotropic) 
 treatment of cell esds is used for estimating esds involving l.s. planes. 
;

loop_
_geom_bond_atom_site_label_1
_geom_bond_atom_site_label_2
_geom_bond_distance
_geom_bond_site_symmetry_2
_geom_bond_publ_flag
Pt1 C1 2.091(3) . ?
Pt1 C3 2.093(3) . ?
Pt1 P2 2.2969(7) . ?
Pt1 P1 2.3103(7) . ?
P1 C13 1.819(3) . ?
P1 C7 1.821(3) . ?
P1 C5 1.843(3) . ?
P2 C25 1.817(3) . ?
P2 C19 1.821(3) . ?
P2 C6 1.841(3) . ?
B1 C2 1.673(4) . ?
B1 B9 1.715(5) . ?
B1 B8 1.715(4) . ?
B1 B2 1.748(5) . ?
B1 C1 1.759(4) . ?
B1 H1B 1.1200 . ?
B2 C2 1.720(4) . ?
B2 B7 1.756(5) . ?
B2 B3 1.768(5) . ?
B2 B8 1.768(5) . ?
B2 H2B 1.1200 . ?
B3 C2 1.716(4) . ?
B3 B4 1.762(4) . ?
B3 B6 1.771(5) . ?
B3 B7 1.777(5) . ?
B3 H3B 1.1200 . ?
B4 C2 1.711(4) . ?
B4 B6 1.746(4) . ?
B4 B5 1.748(4) . ?
B4 C1 1.761(4) . ?
B4 H4B 1.1200 . ?
B5 B9 1.764(5) . ?
B5 C1 1.769(4) . ?
B5 B6 1.770(5) . ?
B5 B10 1.778(4) . ?
B5 H5B 1.1200 . ?
B6 B10 1.774(5) . ?
B6 B7 1.778(5) . ?
B6 H6B 1.1200 . ?
B7 B8 1.778(5) . ?
B7 B10 1.780(5) . ?
B7 H7B 1.1200 . ?
B8 B10 1.758(5) . ?
B8 B9 1.772(5) . ?
B8 H8B 1.1200 . ?
B9 B10 1.770(5) . ?
B9 C1 1.782(4) . ?
B9 H9B 1.1200 . ?
B10 H10B 1.1200 . ?
B11 C4 1.707(4) . ?
B11 B16 1.745(5) . ?
B11 B17 1.753(5) . ?
B11 C3 1.755(4) . ?
B11 B12 1.778(5) . ?
B11 H11B 1.1200 . ?
B12 C4 1.705(4) . ?
B12 B13 1.761(5) . ?
B12 B18 1.766(5) . ?
B12 B17 1.770(4) . ?
B12 H12B 1.1200 . ?
B13 C4 1.708(4) . ?
B13 B18 1.760(5) . ?
B13 B19 1.768(5) . ?
B13 B14 1.770(5) . ?
B13 H13B 1.1200 . ?
B14 C4 1.718(4) . ?
B14 B15 1.744(4) . ?
B14 C3 1.750(4) . ?
B14 B19 1.750(5) . ?
B14 H14B 1.1200 . ?
B15 C3 1.750(4) . ?
B15 B16 1.768(5) . ?
B15 B20 1.777(5) . ?
B15 B19 1.779(5) . ?
B15 H15B 1.1200 . ?
B16 C3 1.762(4) . ?
B16 B17 1.774(5) . ?
B16 B20 1.779(5) . ?
B16 H16B 1.1200 . ?
B17 B20 1.774(5) . ?
B17 B18 1.781(5) . ?
B17 H17B 1.1200 . ?
B18 B20 1.777(5) . ?
B18 B19 1.782(5) . ?
B18 H18B 1.1200 . ?
B19 B20 1.769(5) . ?
B19 H19B 1.1200 . ?
B20 H20B 1.1200 . ?
C1 C2 1.744(4) . ?
C2 C4 1.514(4) . ?
C3 C4 1.728(4) . ?
C5 C6 1.523(4) . ?
C5 H5C 0.9900 . ?
C5 H5D 0.9900 . ?
C6 H6C 0.9900 . ?
C6 H6D 0.9900 . ?
C7 C12 1.394(4) . ?
C7 C8 1.401(4) . ?
C8 C9 1.385(4) . ?
C8 H8 0.9500 . ?
C9 C10 1.381(4) . ?
C9 H9 0.9500 . ?
C10 C11 1.386(4) . ?
C10 H10 0.9500 . ?
C11 C12 1.386(4) . ?
C11 H11 0.9500 . ?
C12 H12 0.9500 . ?
C13 C14 1.390(4) . ?
C13 C18 1.402(4) . ?
C14 C15 1.386(4) . ?
C14 H14 0.9500 . ?
C15 C16 1.390(4) . ?
C15 H15 0.9500 . ?
C16 C17 1.382(4) . ?
C16 H16 0.9500 . ?
C17 C18 1.377(4) . ?
C17 H17 0.9500 . ?
C18 H18 0.9500 . ?
C19 C20 1.389(4) . ?
C19 C24 1.397(4) . ?
C20 C21 1.394(4) . ?
C20 H20 0.9500 . ?
C21 C22 1.366(5) . ?
C21 H21 0.9500 . ?
C22 C23 1.377(5) . ?
C22 H22 0.9500 . ?
C23 C24 1.400(4) . ?
C23 H23 0.9500 . ?
C24 H24 0.9500 . ?
C25 C30 1.394(4) . ?
C25 C26 1.397(4) . ?
C26 C27 1.385(4) . ?
C26 H26 0.9500 . ?
C27 C28 1.380(4) . ?
C27 H27 0.9500 . ?
C28 C29 1.378(4) . ?
C28 H28 0.9500 . ?
C29 C30 1.390(4) . ?
C29 H29 0.9500 . ?
C30 H30 0.9500 . ?

loop_
_geom_angle_atom_site_label_1
_geom_angle_atom_site_label_2
_geom_angle_atom_site_label_3
_geom_angle
_geom_angle_site_symmetry_1
_geom_angle_site_symmetry_3
_geom_angle_publ_flag
C1 Pt1 C3 86.89(11) . . ?
C1 Pt1 P2 92.95(8) . . ?
C3 Pt1 P2 173.07(8) . . ?
C1 Pt1 P1 173.20(8) . . ?
C3 Pt1 P1 96.09(8) . . ?
P2 Pt1 P1 84.83(2) . . ?
C13 P1 C7 106.03(12) . . ?
C13 P1 C5 103.27(13) . . ?
C7 P1 C5 102.41(12) . . ?
C13 P1 Pt1 109.39(9) . . ?
C7 P1 Pt1 126.40(9) . . ?
C5 P1 Pt1 106.94(9) . . ?
C25 P2 C19 107.10(13) . . ?
C25 P2 C6 103.25(12) . . ?
C19 P2 C6 102.11(12) . . ?
C25 P2 Pt1 112.25(9) . . ?
C19 P2 Pt1 121.70(10) . . ?
C6 P2 Pt1 108.47(9) . . ?
C2 B1 B9 109.6(2) . . ?
C2 B1 B8 109.2(2) . . ?
B9 B1 B8 62.21(19) . . ?
C2 B1 B2 60.31(18) . . ?
B9 B1 B2 112.1(2) . . ?
B8 B1 B2 61.40(19) . . ?
C2 B1 C1 61.02(17) . . ?
B9 B1 C1 61.71(18) . . ?
B8 B1 C1 112.7(2) . . ?
B2 B1 C1 112.2(2) . . ?
C2 B1 H1B 121.9 . . ?
B9 B1 H1B 119.6 . . ?
B8 B1 H1B 119.6 . . ?
B2 B1 H1B 119.3 . . ?
C1 B1 H1B 118.7 . . ?
C2 B2 B1 57.71(17) . . ?
C2 B2 B7 105.9(2) . . ?
B1 B2 B7 106.1(2) . . ?
C2 B2 B3 58.93(17) . . ?
B1 B2 B3 105.7(2) . . ?
B7 B2 B3 60.56(19) . . ?
C2 B2 B8 104.7(2) . . ?
B1 B2 B8 58.39(18) . . ?
B7 B2 B8 60.6(2) . . ?
B3 B2 B8 108.4(2) . . ?
C2 B2 H2B 124.2 . . ?
B1 B2 H2B 123.9 . . ?
B7 B2 H2B 121.9 . . ?
B3 B2 H2B 121.7 . . ?
B8 B2 H2B 122.3 . . ?
C2 B3 B4 58.93(17) . . ?
C2 B3 B2 59.13(18) . . ?
B4 B3 B2 107.5(2) . . ?
C2 B3 B6 105.0(2) . . ?
B4 B3 B6 59.25(18) . . ?
B2 B3 B6 107.5(2) . . ?
C2 B3 B7 105.1(2) . . ?
B4 B3 B7 107.3(2) . . ?
B2 B3 B7 59.39(19) . . ?
B6 B3 B7 60.16(19) . . ?
C2 B3 H3B 124.1 . . ?
B4 B3 H3B 122.0 . . ?
B2 B3 H3B 121.8 . . ?
B6 B3 H3B 122.6 . . ?
B7 B3 H3B 122.5 . . ?
C2 B4 B6 106.3(2) . . ?
C2 B4 B5 106.6(2) . . ?
B6 B4 B5 60.89(18) . . ?
C2 B4 C1 60.30(17) . . ?
B6 B4 C1 110.1(2) . . ?
B5 B4 C1 60.55(17) . . ?
C2 B4 B3 59.20(18) . . ?
B6 B4 B3 60.63(19) . . ?
B5 B4 B3 109.8(2) . . ?
C1 B4 B3 110.5(2) . . ?
C2 B4 H4B 123.7 . . ?
B6 B4 H4B 121.3 . . ?
B5 B4 H4B 121.4 . . ?
C1 B4 H4B 119.8 . . ?
B3 B4 H4B 120.4 . . ?
B4 B5 B9 107.5(2) . . ?
B4 B5 C1 60.07(17) . . ?
B9 B5 C1 60.57(17) . . ?
B4 B5 B6 59.49(18) . . ?
B9 B5 B6 108.0(2) . . ?
C1 B5 B6 108.6(2) . . ?
B4 B5 B10 107.2(2) . . ?
B9 B5 B10 59.94(19) . . ?
C1 B5 B10 108.8(2) . . ?
B6 B5 B10 60.00(19) . . ?
B4 B5 H5B 122.5 . . ?
B9 B5 H5B 121.8 . . ?
C1 B5 H5B 120.9 . . ?
B6 B5 H5B 121.7 . . ?
B10 B5 H5B 121.7 . . ?
B4 B6 B5 59.62(18) . . ?
B4 B6 B3 60.13(18) . . ?
B5 B6 B3 108.4(2) . . ?
B4 B6 B10 107.5(2) . . ?
B5 B6 B10 60.22(19) . . ?
B3 B6 B10 108.1(2) . . ?
B4 B6 B7 107.9(2) . . ?
B5 B6 B7 108.6(2) . . ?
B3 B6 B7 60.10(19) . . ?
B10 B6 B7 60.1(2) . . ?
B4 B6 H6B 122.1 . . ?
B5 B6 H6B 121.4 . . ?
B3 B6 H6B 121.5 . . ?
B10 B6 H6B 121.8 . . ?
B7 B6 H6B 121.5 . . ?
B2 B7 B3 60.05(19) . . ?
B2 B7 B8 60.05(19) . . ?
B3 B7 B8 107.6(2) . . ?
B2 B7 B6 107.6(2) . . ?
B3 B7 B6 59.74(19) . . ?
B8 B7 B6 106.9(2) . . ?
B2 B7 B10 107.6(2) . . ?
B3 B7 B10 107.6(2) . . ?
B8 B7 B10 59.22(19) . . ?
B6 B7 B10 59.83(19) . . ?
B2 B7 H7B 121.7 . . ?
B3 B7 H7B 121.8 . . ?
B8 B7 H7B 122.3 . . ?
B6 B7 H7B 122.2 . . ?
B10 B7 H7B 122.1 . . ?
B1 B8 B10 106.2(2) . . ?
B1 B8 B2 60.20(18) . . ?
B10 B8 B2 108.0(2) . . ?
B1 B8 B9 58.89(18) . . ?
B10 B8 B9 60.19(19) . . ?
B2 B8 B9 108.5(2) . . ?
B1 B8 B7 106.5(2) . . ?
B10 B8 B7 60.5(2) . . ?
B2 B8 B7 59.38(19) . . ?
B9 B8 B7 108.6(2) . . ?
B1 B8 H8B 123.2 . . ?
B10 B8 H8B 122.0 . . ?
B2 B8 H8B 121.4 . . ?
B9 B8 H8B 121.4 . . ?
B7 B8 H8B 121.9 . . ?
B1 B9 B5 106.3(2) . . ?
B1 B9 B10 105.7(2) . . ?
B5 B9 B10 60.43(19) . . ?
B1 B9 B8 58.90(18) . . ?
B5 B9 B8 108.0(2) . . ?
B10 B9 B8 59.50(19) . . ?
B1 B9 C1 60.36(17) . . ?
B5 B9 C1 59.84(17) . . ?
B10 B9 C1 108.6(2) . . ?
B8 B9 C1 108.9(2) . . ?
B1 B9 H9B 123.4 . . ?
B5 B9 H9B 122.1 . . ?
B10 B9 H9B 122.2 . . ?
B8 B9 H9B 121.7 . . ?
C1 B9 H9B 120.7 . . ?
B8 B10 B9 60.31(19) . . ?
B8 B10 B6 108.0(2) . . ?
B9 B10 B6 107.6(2) . . ?
B8 B10 B5 108.0(2) . . ?
B9 B10 B5 59.63(18) . . ?
B6 B10 B5 59.78(18) . . ?
B8 B10 B7 60.3(2) . . ?
B9 B10 B7 108.5(2) . . ?
B6 B10 B7 60.04(19) . . ?
B5 B10 B7 108.1(2) . . ?
B8 B10 H10B 121.5 . . ?
B9 B10 H10B 121.7 . . ?
B6 B10 H10B 122.0 . . ?
B5 B10 H10B 121.9 . . ?
B7 B10 H10B 121.3 . . ?
C4 B11 B16 106.8(2) . . ?
C4 B11 B17 105.8(2) . . ?
B16 B11 B17 60.96(19) . . ?
C4 B11 C3 59.87(16) . . ?
B16 B11 C3 60.45(17) . . ?
B17 B11 C3 109.2(2) . . ?
C4 B11 B12 58.53(17) . . ?
B16 B11 B12 109.2(2) . . ?
B17 B11 B12 60.15(18) . . ?
C3 B11 B12 108.7(2) . . ?
C4 B11 H11B 123.8 . . ?
B16 B11 H11B 121.1 . . ?
B17 B11 H11B 121.7 . . ?
C3 B11 H11B 120.8 . . ?
B12 B11 H11B 121.4 . . ?
C4 B12 B13 59.00(17) . . ?
C4 B12 B18 105.6(2) . . ?
B13 B12 B18 59.85(19) . . ?
C4 B12 B17 105.1(2) . . ?
B13 B12 B17 107.9(2) . . ?
B18 B12 B17 60.47(19) . . ?
C4 B12 B11 58.66(17) . . ?
B13 B12 B11 107.2(2) . . ?
B18 B12 B11 107.4(2) . . ?
B17 B12 B11 59.22(18) . . ?
C4 B12 H12B 124.1 . . ?
B13 B12 H12B 121.8 . . ?
B18 B12 H12B 122.1 . . ?
B17 B12 H12B 122.3 . . ?
B11 B12 H12B 122.3 . . ?
C4 B13 B18 105.8(2) . . ?
C4 B13 B12 58.86(17) . . ?
B18 B13 B12 60.22(19) . . ?
C4 B13 B19 105.7(2) . . ?
B18 B13 B19 60.69(19) . . ?
B12 B13 B19 108.7(2) . . ?
C4 B13 B14 59.18(17) . . ?
B18 B13 B14 107.8(2) . . ?
B12 B13 B14 107.8(2) . . ?
B19 B13 B14 59.30(19) . . ?
C4 B13 H13B 123.9 . . ?
B18 B13 H13B 121.9 . . ?
B12 B13 H13B 121.4 . . ?
B19 B13 H13B 121.9 . . ?
B14 B13 H13B 122.0 . . ?
C4 B14 B15 106.4(2) . . ?
C4 B14 C3 59.77(17) . . ?
B15 B14 C3 60.13(18) . . ?
C4 B14 B19 106.0(2) . . ?
B15 B14 B19 61.21(19) . . ?
C3 B14 B19 109.4(2) . . ?
C4 B14 B13 58.61(17) . . ?
B15 B14 B13 109.3(2) . . ?
C3 B14 B13 108.7(2) . . ?
B19 B14 B13 60.31(19) . . ?
C4 B14 H14B 123.9 . . ?
B15 B14 H14B 121.3 . . ?
C3 B14 H14B 120.8 . . ?
B19 B14 H14B 121.4 . . ?
B13 B14 H14B 121.3 . . ?
B14 B15 C3 60.10(17) . . ?
B14 B15 B16 107.9(2) . . ?
C3 B15 B16 60.10(17) . . ?
B14 B15 B20 107.1(2) . . ?
C3 B15 B20 108.1(2) . . ?
B16 B15 B20 60.24(19) . . ?
B14 B15 B19 59.56(19) . . ?
C3 B15 B19 108.1(2) . . ?
B16 B15 B19 108.1(2) . . ?
B20 B15 B19 59.7(2) . . ?
B14 B15 H15B 122.2 . . ?
C3 B15 H15B 121.5 . . ?
B16 B15 H15B 121.5 . . ?
B20 B15 H15B 122.0 . . ?
B19 B15 H15B 121.9 . . ?
B11 B16 C3 60.06(17) . . ?
B11 B16 B15 107.5(2) . . ?
C3 B16 B15 59.45(17) . . ?
B11 B16 B17 59.75(18) . . ?
C3 B16 B17 107.9(2) . . ?
B15 B16 B17 108.1(2) . . ?
B11 B16 B20 107.4(2) . . ?
C3 B16 B20 107.5(2) . . ?
B15 B16 B20 60.14(19) . . ?
B17 B16 B20 59.90(19) . . ?
B11 B16 H16B 122.1 . . ?
C3 B16 H16B 122.0 . . ?
B15 B16 H16B 121.8 . . ?
B17 B16 H16B 121.7 . . ?
B20 B16 H16B 122.0 . . ?
B11 B17 B12 60.63(18) . . ?
B11 B17 B20 107.2(2) . . ?
B12 B17 B20 107.7(2) . . ?
B11 B17 B16 59.29(18) . . ?
B12 B17 B16 108.3(2) . . ?
B20 B17 B16 60.18(19) . . ?
B11 B17 B18 107.9(2) . . ?
B12 B17 B18 59.67(18) . . ?
B20 B17 B18 60.0(2) . . ?
B16 B17 B18 108.3(2) . . ?
B11 B17 H17B 122.1 . . ?
B12 B17 H17B 121.5 . . ?
B20 B17 H17B 122.0 . . ?
B16 B17 H17B 121.6 . . ?
B18 B17 H17B 121.7 . . ?
B13 B18 B12 59.93(18) . . ?
B13 B18 B20 107.4(2) . . ?
B12 B18 B20 107.7(2) . . ?
B13 B18 B17 107.5(2) . . ?
B12 B18 B17 59.86(19) . . ?
B20 B18 B17 59.82(19) . . ?
B13 B18 B19 59.89(19) . . ?
B12 B18 B19 107.8(2) . . ?
B20 B18 B19 59.61(19) . . ?
B17 B18 B19 107.4(2) . . ?
B13 B18 H18B 122.0 . . ?
B12 B18 H18B 121.8 . . ?
B20 B18 H18B 122.0 . . ?
B17 B18 H18B 122.1 . . ?
B19 B18 H18B 122.0 . . ?
B14 B19 B13 60.40(18) . . ?
B14 B19 B20 107.2(2) . . ?
B13 B19 B20 107.4(2) . . ?
B14 B19 B15 59.22(18) . . ?
B13 B19 B15 107.8(2) . . ?
B20 B19 B15 60.12(19) . . ?
B14 B19 B18 107.7(2) . . ?
B13 B19 B18 59.42(19) . . ?
B20 B19 B18 60.0(2) . . ?
B15 B19 B18 108.1(3) . . ?
B14 B19 H19B 122.1 . . ?
B13 B19 H19B 121.9 . . ?
B20 B19 H19B 122.0 . . ?
B15 B19 H19B 121.8 . . ?
B18 B19 H19B 121.8 . . ?
B19 B20 B17 108.3(2) . . ?
B19 B20 B18 60.3(2) . . ?
B17 B20 B18 60.19(19) . . ?
B19 B20 B15 60.22(19) . . ?
B17 B20 B15 107.7(2) . . ?
B18 B20 B15 108.4(2) . . ?
B19 B20 B16 108.1(2) . . ?
B17 B20 B16 59.92(19) . . ?
B18 B20 B16 108.3(2) . . ?
B15 B20 B16 59.62(18) . . ?
B19 B20 H20B 121.4 . . ?
B17 B20 H20B 121.8 . . ?
B18 B20 H20B 121.3 . . ?
B15 B20 H20B 121.8 . . ?
B16 B20 H20B 121.8 . . ?
C2 C1 B1 57.07(16) . . ?
C2 C1 B4 58.44(17) . . ?
B1 C1 B4 103.9(2) . . ?
C2 C1 B5 104.3(2) . . ?
B1 C1 B5 104.3(2) . . ?
B4 C1 B5 59.38(17) . . ?
C2 C1 B9 103.4(2) . . ?
B1 C1 B9 57.93(17) . . ?
B4 C1 B9 106.2(2) . . ?
B5 C1 B9 59.58(18) . . ?
C2 C1 Pt1 113.47(17) . . ?
B1 C1 Pt1 119.31(19) . . ?
B4 C1 Pt1 120.04(18) . . ?
B5 C1 Pt1 133.0(2) . . ?
B9 C1 Pt1 131.0(2) . . ?
C4 C2 B1 116.9(2) . . ?
C4 C2 B4 120.2(2) . . ?
B1 C2 B4 110.0(2) . . ?
C4 C2 B3 124.3(2) . . ?
B1 C2 B3 111.5(2) . . ?
B4 C2 B3 61.87(18) . . ?
C4 C2 B2 121.4(2) . . ?
B1 C2 B2 61.98(18) . . ?
B4 C2 B2 112.2(2) . . ?
B3 C2 B2 61.94(18) . . ?
C4 C2 C1 112.5(2) . . ?
B1 C2 C1 61.91(17) . . ?
B4 C2 C1 61.26(17) . . ?
B3 C2 C1 113.5(2) . . ?
B2 C2 C1 114.4(2) . . ?
C4 C3 B14 59.20(17) . . ?
C4 C3 B15 105.7(2) . . ?
B14 C3 B15 59.77(18) . . ?
C4 C3 B11 58.70(16) . . ?
B14 C3 B11 107.6(2) . . ?
B15 C3 B11 107.9(2) . . ?
C4 C3 B16 105.2(2) . . ?
B14 C3 B16 107.9(2) . . ?
B15 C3 B16 60.45(18) . . ?
B11 C3 B16 59.49(17) . . ?
C4 C3 Pt1 113.35(16) . . ?
B14 C3 Pt1 120.06(18) . . ?
B15 C3 Pt1 131.88(19) . . ?
B11 C3 Pt1 115.88(19) . . ?
B16 C3 Pt1 128.96(19) . . ?
C2 C4 B12 122.3(2) . . ?
C2 C4 B11 117.3(2) . . ?
B12 C4 B11 62.81(18) . . ?
C2 C4 B13 123.0(2) . . ?
B12 C4 B13 62.13(18) . . ?
B11 C4 B13 113.0(2) . . ?
C2 C4 B14 117.9(2) . . ?
B12 C4 B14 112.9(2) . . ?
B11 C4 B14 111.3(2) . . ?
B13 C4 B14 62.21(18) . . ?
C2 C4 C3 113.7(2) . . ?
B12 C4 C3 113.5(2) . . ?
B11 C4 C3 61.43(17) . . ?
B13 C4 C3 112.7(2) . . ?
B14 C4 C3 61.03(17) . . ?
C6 C5 P1 108.36(18) . . ?
C6 C5 H5C 110.0 . . ?
P1 C5 H5C 110.0 . . ?
C6 C5 H5D 110.0 . . ?
P1 C5 H5D 110.0 . . ?
H5C C5 H5D 108.4 . . ?
C5 C6 P2 110.27(18) . . ?
C5 C6 H6C 109.6 . . ?
P2 C6 H6C 109.6 . . ?
C5 C6 H6D 109.6 . . ?
P2 C6 H6D 109.6 . . ?
H6C C6 H6D 108.1 . . ?
C12 C7 C8 119.2(2) . . ?
C12 C7 P1 122.1(2) . . ?
C8 C7 P1 118.7(2) . . ?
C9 C8 C7 119.9(3) . . ?
C9 C8 H8 120.1 . . ?
C7 C8 H8 120.1 . . ?
C10 C9 C8 120.6(3) . . ?
C10 C9 H9 119.7 . . ?
C8 C9 H9 119.7 . . ?
C9 C10 C11 119.8(3) . . ?
C9 C10 H10 120.1 . . ?
C11 C10 H10 120.1 . . ?
C12 C11 C10 120.3(3) . . ?
C12 C11 H11 119.9 . . ?
C10 C11 H11 119.9 . . ?
C11 C12 C7 120.2(3) . . ?
C11 C12 H12 119.9 . . ?
C7 C12 H12 119.9 . . ?
C14 C13 C18 119.0(2) . . ?
C14 C13 P1 119.6(2) . . ?
C18 C13 P1 121.3(2) . . ?
C15 C14 C13 120.6(3) . . ?
C15 C14 H14 119.7 . . ?
C13 C14 H14 119.7 . . ?
C14 C15 C16 119.8(3) . . ?
C14 C15 H15 120.1 . . ?
C16 C15 H15 120.1 . . ?
C17 C16 C15 120.0(3) . . ?
C17 C16 H16 120.0 . . ?
C15 C16 H16 120.0 . . ?
C18 C17 C16 120.5(3) . . ?
C18 C17 H17 119.7 . . ?
C16 C17 H17 119.7 . . ?
C17 C18 C13 120.1(3) . . ?
C17 C18 H18 119.9 . . ?
C13 C18 H18 119.9 . . ?
C20 C19 C24 119.5(3) . . ?
C20 C19 P2 117.4(2) . . ?
C24 C19 P2 123.2(2) . . ?
C19 C20 C21 119.5(3) . . ?
C19 C20 H20 120.3 . . ?
C21 C20 H20 120.3 . . ?
C22 C21 C20 121.1(3) . . ?
C22 C21 H21 119.4 . . ?
C20 C21 H21 119.4 . . ?
C21 C22 C23 120.1(3) . . ?
C21 C22 H22 120.0 . . ?
C23 C22 H22 120.0 . . ?
C22 C23 C24 120.0(3) . . ?
C22 C23 H23 120.0 . . ?
C24 C23 H23 120.0 . . ?
C19 C24 C23 119.8(3) . . ?
C19 C24 H24 120.1 . . ?
C23 C24 H24 120.1 . . ?
C30 C25 C26 119.2(3) . . ?
C30 C25 P2 119.4(2) . . ?
C26 C25 P2 121.4(2) . . ?
C27 C26 C25 120.3(3) . . ?
C27 C26 H26 119.8 . . ?
C25 C26 H26 119.8 . . ?
C28 C27 C26 119.9(3) . . ?
C28 C27 H27 120.1 . . ?
C26 C27 H27 120.1 . . ?
C29 C28 C27 120.5(3) . . ?
C29 C28 H28 119.7 . . ?
C27 C28 H28 119.7 . . ?
C28 C29 C30 120.1(3) . . ?
C28 C29 H29 120.0 . . ?
C30 C29 H29 120.0 . . ?
C29 C30 C25 120.0(3) . . ?
C29 C30 H30 120.0 . . ?
C25 C30 H30 120.0 . . ?

_refine_diff_density_max         1.652
_refine_diff_density_min         -0.482
_refine_diff_density_rms         0.105

_shelxl_version_number           2014/6

_shelx_res_file                  
; 
TITL alex1511s_a.res in P-1 
CELL  0.71073  11.2436  13.3586  15.2381  102.533  106.157  111.370 
ZERR    2.000   0.0008   0.0010   0.0011    0.001    0.001    0.001 
LATT 1 
SFAC C  H  B  P  Pt 
UNIT 60  88  40  4  2 
L.S. 20 
ACTA 
BOND $H 
FMAP 2 
PLAN 5 
size .2 .04 .04 
rem needle like very light green 
TEMP -173 
WGHT    0.031200    0.282100 
FVAR       0.33194 
PT1   5    0.451442    0.720058    0.728601    11.00000    0.01191    0.01329 = 
         0.01401    0.00593    0.00566    0.00628 
P1    4    0.320151    0.752118    0.601614    11.00000    0.01360    0.01385 = 
         0.01755    0.00532    0.00656    0.00597 
P2    4    0.246246    0.633249    0.746385    11.00000    0.01466    0.01521 = 
         0.01672    0.00616    0.00584    0.00824 
B1    3    0.709406    0.830001    0.947264    11.00000    0.01392    0.02576 = 
         0.01427    0.00193    0.00418    0.00765 
AFIX 153 
H1B   2    0.722111    0.916183    0.944277    11.00000   -1.20000 
AFIX   0 
B2    3    0.856785    0.809133    0.988872    11.00000    0.01906    0.02478 = 
         0.01775    0.00728    0.00532    0.00766 
AFIX 153 
H2B   2    0.965631    0.877428    1.013223    11.00000   -1.20000 
AFIX   0 
B3    3    0.805361    0.663571    0.923597    11.00000    0.01676    0.02803 = 
         0.02127    0.01096    0.00474    0.01206 
AFIX 153 
H3B   2    0.879688    0.634826    0.904266    11.00000   -1.20000 
AFIX   0 
B4    3    0.629194    0.601922    0.844675    11.00000    0.01704    0.02074 = 
         0.02443    0.01017    0.00923    0.01173 
AFIX 153 
H4B   2    0.587617    0.531415    0.772682    11.00000   -1.20000 
AFIX   0 
B5    3    0.528071    0.604495    0.913162    11.00000    0.01788    0.01886 = 
         0.01994    0.00862    0.00575    0.00739 
AFIX 153 
H5B   2    0.419212    0.536076    0.888512    11.00000   -1.20000 
AFIX   0 
B6    3    0.673114    0.577798    0.954700    11.00000    0.01989    0.02613 = 
         0.02607    0.01486    0.00850    0.01072 
AFIX 153 
H6B   2    0.660098    0.491394    0.957218    11.00000   -1.20000 
AFIX   0 
B7    3    0.814997    0.707011    1.045200    11.00000    0.01931    0.03369 = 
         0.02020    0.01265    0.00514    0.00903 
AFIX 153 
H7B   2    0.895958    0.706777    1.107599    11.00000   -1.20000 
AFIX   0 
B8    3    0.755068    0.813319    1.058344    11.00000    0.02023    0.02752 = 
         0.01733    0.00523    0.00734    0.00693 
AFIX 153 
H8B   2    0.796783    0.884895    1.129690    11.00000   -1.20000 
AFIX   0 
B9    3    0.578701    0.750008    0.976935    11.00000    0.02233    0.02061 = 
         0.01674    0.00271    0.00841    0.00778 
AFIX 153 
H9B   2    0.503840    0.779438    0.994409    11.00000   -1.20000 
AFIX   0 
B10   3    0.643113    0.670897    1.038539    11.00000    0.01898    0.02843 = 
         0.01994    0.00941    0.00467    0.00612 
AFIX 153 
H10B  2    0.610671    0.646931    1.097177    11.00000   -1.20000 
AFIX   0 
B11   3    0.694696    0.677762    0.674269    11.00000    0.01990    0.02615 = 
         0.01834    0.00770    0.00678    0.01363 
AFIX 153 
H11B  2    0.628752    0.584308    0.657396    11.00000   -1.20000 
AFIX   0 
B12   3    0.877584    0.744121    0.740620    11.00000    0.01680    0.02560 = 
         0.02362    0.01049    0.01134    0.01174 
AFIX 153 
H12B  2    0.933315    0.695507    0.767766    11.00000   -1.20000 
AFIX   0 
B13   3    0.928274    0.887966    0.808736    11.00000    0.01454    0.02177 = 
         0.02560    0.01053    0.00805    0.00376 
AFIX 153 
H13B  2    1.017955    0.935079    0.881488    11.00000   -1.20000 
AFIX   0 
B14   3    0.777378    0.908798    0.784312    11.00000    0.01749    0.01814 = 
         0.02583    0.00880    0.00460    0.00753 
AFIX 153 
H14B  2    0.767196    0.970123    0.841353    11.00000   -1.20000 
AFIX   0 
B15   3    0.706599    0.889202    0.660867    11.00000    0.02210    0.02208 = 
         0.02317    0.01021    0.00819    0.01174 
AFIX 153 
H15B  2    0.649571    0.937250    0.634376    11.00000   -1.20000 
AFIX   0 
B16   3    0.655583    0.744972    0.591894    11.00000    0.02335    0.02500 = 
         0.02004    0.00920    0.00983    0.01467 
AFIX 153 
H16B  2    0.565074    0.697139    0.519588    11.00000   -1.20000 
AFIX   0 
B17   3    0.806422    0.723501    0.615123    11.00000    0.02438    0.02877 = 
         0.02091    0.01167    0.01133    0.01457 
AFIX 153 
H17B  2    0.815625    0.661206    0.558229    11.00000   -1.20000 
AFIX   0 
B18   3    0.952305    0.855253    0.698670    11.00000    0.02213    0.03254 = 
         0.03039    0.01906    0.01521    0.01559 
AFIX 153 
H18B  2    1.058112    0.880679    0.697229    11.00000   -1.20000 
AFIX   0 
B19   3    0.889823    0.958036    0.726726    11.00000    0.02045    0.02530 = 
         0.03138    0.01533    0.00956    0.00964 
AFIX 153 
H19B  2    0.954442    1.051896    0.744201    11.00000   -1.20000 
AFIX   0 
B20   3    0.815222    0.856238    0.606795    11.00000    0.02413    0.02738 = 
         0.02464    0.01542    0.01111    0.01317 
AFIX 153 
H20B  2    0.830810    0.882647    0.544339    11.00000   -1.20000 
AFIX   0 
C1    1    0.567417    0.705767    0.854614    11.00000    0.02452    0.02522 = 
         0.02157    0.00916    0.01078    0.01230 
C2    1    0.739135    0.742173    0.869337    11.00000    0.01408    0.02118 = 
         0.01591    0.00517    0.00546    0.00906 
C3    1    0.633737    0.779140    0.702831    11.00000    0.01786    0.02703 = 
         0.01726    0.00950    0.00897    0.01023 
C4    1    0.772337    0.779928    0.788657    11.00000    0.01258    0.01856 = 
         0.01736    0.00602    0.00573    0.00719 
C5    1    0.136886    0.652421    0.567813    11.00000    0.01259    0.01569 = 
         0.01922    0.00538    0.00453    0.00524 
AFIX  23 
H5C   2    0.075282    0.676798    0.527330    11.00000   -1.20000 
H5D   2    0.116085    0.573727    0.529391    11.00000   -1.20000 
AFIX   0 
C6    1    0.112251    0.653621    0.661288    11.00000    0.01400    0.01744 = 
         0.01925    0.00872    0.00586    0.00839 
AFIX  23 
H6C   2    0.019320    0.591379    0.645354    11.00000   -1.20000 
H6D   2    0.114769    0.727909    0.692638    11.00000   -1.20000 
AFIX   0 
C7    1    0.331871    0.736936    0.483043    11.00000    0.01331    0.02040 = 
         0.01602    0.00383    0.00504    0.00721 
C8    1    0.286759    0.626466    0.417623    11.00000    0.01910    0.01942 = 
         0.02452    0.00458    0.00845    0.00951 
AFIX  43 
H8    2    0.250617    0.561226    0.435332    11.00000   -1.20000 
AFIX   0 
C9    1    0.294961    0.612580    0.327116    11.00000    0.02294    0.02313 = 
         0.02507   -0.00149    0.00914    0.01038 
AFIX  43 
H9    2    0.262179    0.537451    0.282285    11.00000   -1.20000 
AFIX   0 
C10   1    0.350327    0.706875    0.301392    11.00000    0.02952    0.03497 = 
         0.02197    0.00498    0.01394    0.01424 
AFIX  43 
H10   2    0.356781    0.696654    0.239510    11.00000   -1.20000 
AFIX   0 
C11   1    0.396469    0.816509    0.366142    11.00000    0.03112    0.02838 = 
         0.02612    0.01060    0.01715    0.01064 
AFIX  43 
H11   2    0.434357    0.881433    0.348450    11.00000   -1.20000 
AFIX   0 
C12   1    0.387545    0.831778    0.456589    11.00000    0.02155    0.01982 = 
         0.02336    0.00567    0.01141    0.00831 
AFIX  43 
H12   2    0.419473    0.907122    0.500702    11.00000   -1.20000 
AFIX   0 
C13   1    0.328007    0.893052    0.646950    11.00000    0.01824    0.01521 = 
         0.02007    0.00885    0.01193    0.00774 
C14   1    0.417450    0.966542    0.742242    11.00000    0.02160    0.02008 = 
         0.01984    0.00882    0.00973    0.01035 
AFIX  43 
H14   2    0.478546    0.944998    0.781488    11.00000   -1.20000 
AFIX   0 
C15   1    0.418240    1.070961    0.780466    11.00000    0.03500    0.02122 = 
         0.01777    0.00589    0.01374    0.01298 
AFIX  43 
H15   2    0.479264    1.120581    0.845761    11.00000   -1.20000 
AFIX   0 
C16   1    0.329390    1.102829    0.722896    11.00000    0.03938    0.02161 = 
         0.03125    0.01452    0.02629    0.01991 
AFIX  43 
H16   2    0.328797    1.173907    0.749085    11.00000   -1.20000 
AFIX   0 
C17   1    0.241952    1.031080    0.627576    11.00000    0.02909    0.02538 = 
         0.02997    0.01821    0.01780    0.01806 
AFIX  43 
H17   2    0.182757    1.053851    0.588032    11.00000   -1.20000 
AFIX   0 
C18   1    0.239947    0.926847    0.589462    11.00000    0.02099    0.02056 = 
         0.02000    0.00982    0.01092    0.00994 
AFIX  43 
H18   2    0.178769    0.877713    0.524072    11.00000   -1.20000 
AFIX   0 
C19   1    0.228450    0.680063    0.861448    11.00000    0.01574    0.02536 = 
         0.01648    0.00356    0.00480    0.01190 
C20   1    0.244336    0.791377    0.894930    11.00000    0.03253    0.03042 = 
         0.02514    0.00642    0.00721    0.01971 
AFIX  43 
H20   2    0.263751    0.840026    0.858339    11.00000   -1.20000 
AFIX   0 
C21   1    0.231568    0.831136    0.982639    11.00000    0.04761    0.03906 = 
         0.02836   -0.00188    0.00846    0.03047 
AFIX  43 
H21   2    0.242021    0.907147    1.005347    11.00000   -1.20000 
AFIX   0 
C22   1    0.204289    0.762662    1.036463    11.00000    0.03853    0.06366 = 
         0.02124    0.00488    0.00968    0.03495 
AFIX  43 
H22   2    0.194701    0.790848    1.095626    11.00000   -1.20000 
AFIX   0 
C23   1    0.190657    0.652801    1.005103    11.00000    0.02965    0.05075 = 
         0.02259    0.01346    0.01148    0.02203 
AFIX  43 
H23   2    0.173031    0.605664    1.043114    11.00000   -1.20000 
AFIX   0 
C24   1    0.202771    0.610582    0.917223    11.00000    0.01968    0.03089 = 
         0.02086    0.00751    0.00623    0.01302 
AFIX  43 
H24   2    0.193549    0.534859    0.895574    11.00000   -1.20000 
AFIX   0 
C25   1    0.178079    0.477825    0.706578    11.00000    0.01851    0.01648 = 
         0.01201    0.00739    0.00224    0.00667 
C26   1    0.052379    0.408289    0.709197    11.00000    0.01843    0.02372 = 
         0.02112    0.01165    0.00604    0.00972 
AFIX  43 
H26   2   -0.000258    0.442169    0.730805    11.00000   -1.20000 
AFIX   0 
C27   1    0.004160    0.290245    0.680455    11.00000    0.02137    0.02133 = 
         0.02141    0.00961    0.00313    0.00309 
AFIX  43 
H27   2   -0.080799    0.243370    0.683087    11.00000   -1.20000 
AFIX   0 
C28   1    0.079757    0.240822    0.647977    11.00000    0.03077    0.01357 = 
         0.02397    0.00724    0.00478    0.00563 
AFIX  43 
H28   2    0.047204    0.159945    0.629234    11.00000   -1.20000 
AFIX   0 
C29   1    0.202076    0.307848    0.642519    11.00000    0.03545    0.02005 = 
         0.02221    0.00783    0.01228    0.01625 
AFIX  43 
H29   2    0.252207    0.272883    0.618484    11.00000   -1.20000 
AFIX   0 
C30   1    0.252231    0.426558    0.672132    11.00000    0.02386    0.01850 = 
         0.01839    0.00817    0.00982    0.01060 
AFIX  43 
H30   2    0.337016    0.472733    0.668896    11.00000   -1.20000 
AFIX   0 
HKLF 4 
  
REM  alex1511s_a.res in P-1 
REM R1 =  0.0235 for    8037 Fo > 4sig(Fo)  and  0.0310 for all    9034 data 
REM    478 parameters refined using      0 restraints 
  
END 
  
WGHT      0.0316      0.3946 
  
REM Highest difference peak  1.652,  deepest hole -0.482,  1-sigma level  0.105 
Q1    1   0.4464  0.7597  0.7753  11.00000  0.05    1.65 
Q2    1   0.4400  0.6762  0.6687  11.00000  0.05    1.09 
Q3    1   0.5362  0.7833  0.7844  11.00000  0.05    1.03 
Q4    1   0.4316  0.6691  0.7522  11.00000  0.05    0.80 
Q5    1   0.5212  0.6977  0.7136  11.00000  0.05    0.78 
;
_shelx_res_checksum              9017
####################################################################### 
# 
# This file contains crystal structure data downloaded from the 
# Cambridge Structural Database (CSD) hosted by the Cambridge 
# Crystallographic Data Centre (CCDC).
# 
# Full information about CCDC data access policies and citation 
# guidelines are available at http://www.ccdc.cam.ac.uk/access/V1 
# 
# Audit and citation data items may have been added by the CCDC. 
# Please retain this information to preserve the provenance of 
# this file and to allow appropriate attribution of the data. 
# 
#######################################################################

data_mo_alex1526lts
_database_code_depnum_ccdc_archive 'CCDC 1446943'
_audit_update_record             
;
2016-01-12 deposited with the CCDC.
2016-04-18 downloaded from the CCDC.
;

_audit_creation_method           SHELXL-2014/6
_chemical_name_systematic        ?
_chemical_name_common            ?
_chemical_melting_point          ?
_chemical_formula_moiety         'C22 H44 B20 N2 Pt, 2(C5 H10 O)'
_chemical_formula_sum            'C32 H64 B20 N2 O2 Pt'
_chemical_formula_weight         920.14
# start Validation Reply Form
_vrf_PLAT367_mo_alex1526lts      
;
PROBLEM: Long?   C(sp?)-C(sp?) Bond  C1     -   C4     ..       1.71 Ang.  
RESPONSE: Normal C-C bond in a boron cluster
;
# end Validation Reply Form

loop_
_atom_type_symbol
_atom_type_description
_atom_type_scat_dispersion_real
_atom_type_scat_dispersion_imag
_atom_type_scat_source
C C 0.0033 0.0016 'International Tables Vol C Tables 4.2.6.8 and 6.1.1.4'
H H 0.0000 0.0000 'International Tables Vol C Tables 4.2.6.8 and 6.1.1.4'
B B 0.0013 0.0007 'International Tables Vol C Tables 4.2.6.8 and 6.1.1.4'
Pt Pt -1.7033 8.3905 'International Tables Vol C Tables 4.2.6.8 and 6.1.1.4'
N N 0.0061 0.0033 'International Tables Vol C Tables 4.2.6.8 and 6.1.1.4'
O O 0.0106 0.0060 'International Tables Vol C Tables 4.2.6.8 and 6.1.1.4'

_space_group_crystal_system      triclinic
_space_group_IT_number           2
_space_group_name_H-M_alt        'P -1'
_space_group_name_Hall           '-P 1'

_shelx_space_group_comment       
; 
The symmetry employed for this shelxl refinement is uniquely defined 
by the following loop, which should always be used as a source of 
symmetry information in preference to the above space-group names. 
They are only intended as comments. 
;

loop_
_space_group_symop_operation_xyz
'x, y, z'
'-x, -y, -z'

_cell_length_a                   10.7808(9)
_cell_length_b                   14.3611(12)
_cell_length_c                   15.6014(13)
_cell_angle_alpha                63.9504(12)
_cell_angle_beta                 79.9962(13)
_cell_angle_gamma                76.7773(13)
_cell_volume                     2105.1(3)
_cell_formula_units_Z            2
_cell_measurement_temperature    100(2)
_cell_measurement_reflns_used    9183
_cell_measurement_theta_min      2.23
_cell_measurement_theta_max      30.80

_exptl_crystal_description       block
_exptl_crystal_colour            colorless
_exptl_crystal_density_meas      ?
_exptl_crystal_density_method    ?
_exptl_crystal_density_diffrn    1.452
_exptl_crystal_F_000             928
_exptl_transmission_factor_min   ?
_exptl_transmission_factor_max   ?
_exptl_crystal_size_max          0.200
_exptl_crystal_size_mid          0.150
_exptl_crystal_size_min          0.100
_exptl_absorpt_coefficient_mu    3.367
_shelx_estimated_absorpt_T_min   0.552
_shelx_estimated_absorpt_T_max   0.729
_exptl_absorpt_correction_type   multi-scan
_exptl_absorpt_correction_T_min  0.61
_exptl_absorpt_correction_T_max  0.75
_exptl_absorpt_process_details   'SADABS V2014/2 (Bruker AXS Inc.)'
_exptl_absorpt_special_details   ?
_diffrn_ambient_temperature      100(2)
_diffrn_radiation_wavelength     0.71073
_diffrn_radiation_type           MoK\a
_diffrn_source                   'Sealed Mo X-Ray Tube'
_diffrn_measurement_device_type  'Bruker APEX-II CCD'
_diffrn_measurement_method       '\f and \w scans'
_diffrn_detector_area_resol_mean 8.3333
_diffrn_reflns_number            34860
_diffrn_reflns_av_unetI/netI     0.0169
_diffrn_reflns_av_R_equivalents  0.0164
_diffrn_reflns_limit_h_min       -15
_diffrn_reflns_limit_h_max       14
_diffrn_reflns_limit_k_min       -20
_diffrn_reflns_limit_k_max       20
_diffrn_reflns_limit_l_min       -21
_diffrn_reflns_limit_l_max       22
_diffrn_reflns_theta_min         1.657
_diffrn_reflns_theta_max         30.980
_diffrn_reflns_theta_full        25.242
_diffrn_measured_fraction_theta_max 0.905
_diffrn_measured_fraction_theta_full 0.998
_diffrn_reflns_Laue_measured_fraction_max 0.905
_diffrn_reflns_Laue_measured_fraction_full 0.998
_diffrn_reflns_point_group_measured_fraction_max 0.905
_diffrn_reflns_point_group_measured_fraction_full 0.998
_reflns_number_total             12137
_reflns_number_gt                11590
_reflns_threshold_expression     'I > 2\s(I)'
_reflns_Friedel_coverage         0.000
_reflns_Friedel_fraction_max     .
_reflns_Friedel_fraction_full    .

_reflns_special_details          
; 
 Reflections were merged by SHELXL according to the crystal 
 class for the calculation of statistics and refinement. 
  
 _reflns_Friedel_fraction is defined as the number of unique 
 Friedel pairs measured divided by the number that would be 
 possible theoretically, ignoring centric projections and 
 systematic absences. 
;

_computing_data_collection       'Bruker APEX2'
_computing_cell_refinement       'Bruker SAINT'
_computing_data_reduction        'Bruker SAINT'
_computing_structure_solution    'SHELXS-97 (Sheldrick 2008)'
_computing_structure_refinement  'SHELXL-2014/6 (Sheldrick, 2014)'
_computing_molecular_graphics    'Bruker SHELXTL'
_computing_publication_material  'Bruker SHELXTL'
_refine_special_details          ?
_refine_ls_structure_factor_coef Fsqd
_refine_ls_matrix_type           full
_refine_ls_weighting_scheme      calc
_refine_ls_weighting_details     
'w=1/[\s^2^(Fo^2^)+(0.0206P)^2^+1.0610P] where P=(Fo^2^+2Fc^2^)/3'
_atom_sites_solution_primary     ?
_atom_sites_solution_secondary   ?
_atom_sites_solution_hydrogens   geom
_refine_ls_hydrogen_treatment    constr
_refine_ls_extinction_method     none
_refine_ls_extinction_coef       .
_refine_ls_number_reflns         12137
_refine_ls_number_parameters     656
_refine_ls_number_restraints     204
_refine_ls_R_factor_all          0.0173
_refine_ls_R_factor_gt           0.0158
_refine_ls_wR_factor_ref         0.0395
_refine_ls_wR_factor_gt          0.0389
_refine_ls_goodness_of_fit_ref   1.068
_refine_ls_restrained_S_all      1.074
_refine_ls_shift/su_max          0.004
_refine_ls_shift/su_mean         0.000

loop_
_atom_site_label
_atom_site_type_symbol
_atom_site_fract_x
_atom_site_fract_y
_atom_site_fract_z
_atom_site_U_iso_or_equiv
_atom_site_adp_type
_atom_site_occupancy
_atom_site_site_symmetry_order
_atom_site_calc_flag
_atom_site_refinement_flags_posn
_atom_site_refinement_flags_adp
_atom_site_refinement_flags_occupancy
_atom_site_disorder_assembly
_atom_site_disorder_group
O1S O 0.29236(11) 0.78747(9) 0.99890(8) 0.0230(2) Uani 1 1 d . U . . .
C2S C 0.19532(16) 0.81465(13) 0.93457(12) 0.0222(3) Uani 1 1 d . U . . .
H2S1 H 0.1096 0.8330 0.9639 0.027 Uiso 1 1 calc R U . . .
H2S2 H 0.1949 0.7552 0.9186 0.027 Uiso 1 1 calc R U . . .
C3S C 0.23058(16) 0.90887(13) 0.84554(12) 0.0237(3) Uani 1 1 d . U . . .
H3S1 H 0.1983 0.9754 0.8531 0.028 Uiso 1 1 calc R U . . .
H3S2 H 0.1976 0.9137 0.7881 0.028 Uiso 1 1 calc R U . . .
C4S C 0.37733(17) 0.88273(13) 0.84052(12) 0.0244(3) Uani 1 1 d . U . . .
H4S1 H 0.4104 0.8336 0.8097 0.029 Uiso 0.858(7) 1 calc R U P A 1
H4S2 H 0.4155 0.9473 0.8046 0.029 Uiso 0.858(7) 1 calc R U P A 1
H4S3 H 0.4139 0.9410 0.8384 0.029 Uiso 0.142(7) 1 calc R U P A 2
H4S4 H 0.4125 0.8692 0.7833 0.029 Uiso 0.142(7) 1 calc R U P A 2
C5S C 0.40512(18) 0.83220(17) 0.94391(13) 0.0189(5) Uani 0.858(7) 1 d . U P A 1
H5S H 0.4165 0.8877 0.9628 0.023 Uiso 0.858(7) 1 calc R U P A 1
C6S C 0.5212(3) 0.7460(3) 0.9676(2) 0.0250(6) Uani 0.858(7) 1 d . U P A 1
H6S1 H 0.5305 0.7156 1.0364 0.037 Uiso 0.858(7) 1 calc R U P A 1
H6S2 H 0.5977 0.7754 0.9320 0.037 Uiso 0.858(7) 1 calc R U P A 1
H6S3 H 0.5107 0.6911 0.9496 0.037 Uiso 0.858(7) 1 calc R U P A 1
C5SA C 0.4076(13) 0.7794(11) 0.9363(9) 0.025(3) Uani 0.142(7) 1 d . U P A 2
H5SA H 0.4145 0.7159 0.9234 0.031 Uiso 0.142(7) 1 calc R U P A 2
C6SA C 0.507(2) 0.7643(16) 0.9896(16) 0.033(4) Uani 0.142(7) 1 d . U P A 2
H6S4 H 0.5187 0.6919 1.0390 0.049 Uiso 0.142(7) 1 calc R U P A 2
H6S5 H 0.4859 0.8135 1.0200 0.049 Uiso 0.142(7) 1 calc R U P A 2
H6S6 H 0.5856 0.7767 0.9474 0.049 Uiso 0.142(7) 1 calc R U P A 2
O1T O 0.1775(5) 0.0138(3) 0.4530(3) 0.0486(12) Uani 0.482(5) 1 d D U P B 1
C2T C 0.2976(7) 0.0374(7) 0.4509(6) 0.080(3) Uani 0.482(5) 1 d D U P B 1
H2T H 0.3392 -0.0254 0.5047 0.096 Uiso 0.482(5) 1 calc R U P B 1
C3T C 0.2773(6) 0.1247(5) 0.4831(5) 0.0417(15) Uani 0.482(5) 1 d D U P B 1
H3T1 H 0.2956 0.1911 0.4290 0.050 Uiso 0.482(5) 1 calc R U P B 1
H3T2 H 0.3327 0.1064 0.5346 0.050 Uiso 0.482(5) 1 calc R U P B 1
C4T C 0.1377(4) 0.1347(4) 0.5195(4) 0.0340(11) Uani 0.482(5) 1 d D U P B 1
H4T1 H 0.1266 0.1366 0.5831 0.041 Uiso 0.482(5) 1 calc R U P B 1
H4T2 H 0.0872 0.1993 0.4745 0.041 Uiso 0.482(5) 1 calc R U P B 1
C5T C 0.0980(5) 0.0383(4) 0.5259(4) 0.0380(12) Uani 0.482(5) 1 d D U P B 1
H5T1 H 0.1117 -0.0204 0.5897 0.046 Uiso 0.482(5) 1 calc R U P B 1
H5T2 H 0.0067 0.0525 0.5145 0.046 Uiso 0.482(5) 1 calc R U P B 1
C6T C 0.3833(8) 0.0418(9) 0.3669(7) 0.070(3) Uani 0.482(5) 1 d D U P B 1
H6T1 H 0.3812 -0.0185 0.3537 0.105 Uiso 0.482(5) 1 calc R U P B 1
H6T2 H 0.4706 0.0398 0.3785 0.105 Uiso 0.482(5) 1 calc R U P B 1
H6T3 H 0.3560 0.1072 0.3117 0.105 Uiso 0.482(5) 1 calc R U P B 1
O1U O 0.2470(6) -0.0124(5) 0.4521(5) 0.0482(19) Uani 0.317(5) 1 d D U P C 2
C2U C 0.3696(7) -0.0035(5) 0.4044(5) 0.0248(14) Uani 0.317(5) 1 d D U P C 2
H2U1 H 0.3756 -0.0161 0.3462 0.030 Uiso 0.317(5) 1 calc R U P C 2
H2U2 H 0.4347 -0.0563 0.4467 0.030 Uiso 0.317(5) 1 calc R U P C 2
C3U C 0.3926(7) 0.1063(4) 0.3775(4) 0.0300(15) Uani 0.317(5) 1 d D U P C 2
H3U1 H 0.4830 0.1065 0.3821 0.036 Uiso 0.317(5) 1 calc R U P C 2
H3U2 H 0.3684 0.1549 0.3121 0.036 Uiso 0.317(5) 1 calc R U P C 2
C4U C 0.3050(11) 0.1342(6) 0.4524(6) 0.043(2) Uani 0.317(5) 1 d D U P C 2
H4U1 H 0.2410 0.1980 0.4227 0.052 Uiso 0.317(5) 1 calc R U P C 2
H4U2 H 0.3538 0.1456 0.4942 0.052 Uiso 0.317(5) 1 calc R U P C 2
C5U C 0.2419(8) 0.0378(6) 0.5078(7) 0.052(2) Uani 0.317(5) 1 d D U P C 2
H5U H 0.3032 -0.0106 0.5567 0.063 Uiso 0.317(5) 1 calc R U P C 2
C6U C 0.1179(9) 0.0439(8) 0.5661(7) 0.037(2) Uani 0.317(5) 1 d D U P C 2
H6U1 H 0.0489 0.0819 0.5235 0.056 Uiso 0.317(5) 1 calc R U P C 2
H6U2 H 0.1216 0.0811 0.6051 0.056 Uiso 0.317(5) 1 calc R U P C 2
H6U3 H 0.1017 -0.0274 0.6081 0.056 Uiso 0.317(5) 1 calc R U P C 2
O1Z O 0.2285(8) 0.1049(9) 0.3760(7) 0.062(3) Uani 0.212(4) 1 d D U P D 3
C2Z C 0.3490(16) 0.103(2) 0.3291(10) 0.080(6) Uani 0.212(4) 1 d D U P D 3
H2Z1 H 0.3699 0.1750 0.2946 0.096 Uiso 0.212(4) 1 calc R U P D 3
H2Z2 H 0.3569 0.0715 0.2831 0.096 Uiso 0.212(4) 1 calc R U P D 3
C3Z C 0.4332(11) 0.0366(14) 0.4088(10) 0.067(4) Uani 0.212(4) 1 d D U P D 3
H3Z1 H 0.5177 0.0586 0.3945 0.081 Uiso 0.212(4) 1 calc R U P D 3
H3Z2 H 0.4452 -0.0388 0.4221 0.081 Uiso 0.212(4) 1 calc R U P D 3
C4Z C 0.3569(11) 0.0582(13) 0.4917(8) 0.066(4) Uani 0.212(4) 1 d D U P D 3
H4Z1 H 0.3869 0.1136 0.5002 0.079 Uiso 0.212(4) 1 calc R U P D 3
H4Z2 H 0.3616 -0.0063 0.5523 0.079 Uiso 0.212(4) 1 calc R U P D 3
C5Z C 0.2171(11) 0.0966(12) 0.4577(10) 0.060(3) Uani 0.212(4) 1 d D U P D 3
H5Z H 0.2173 0.1727 0.4389 0.071 Uiso 0.212(4) 1 calc R U P D 3
C6Z C 0.1221(14) 0.0855(12) 0.5396(13) 0.045(4) Uani 0.212(4) 1 d D U P D 3
H6Z1 H 0.0558 0.0501 0.5375 0.067 Uiso 0.212(4) 1 calc R U P D 3
H6Z2 H 0.0830 0.1553 0.5370 0.067 Uiso 0.212(4) 1 calc R U P D 3
H6Z3 H 0.1640 0.0437 0.5992 0.067 Uiso 0.212(4) 1 calc R U P D 3
Pt1 Pt 0.22074(2) 0.56212(2) 0.50702(2) 0.01088(2) Uani 1 1 d . . . . .
B1 B 0.42181(16) 0.57341(13) 0.63083(12) 0.0163(3) Uani 1 1 d . . . . .
H1B H 0.4981 0.5418 0.5871 0.020 Uiso 1 1 calc R U . . .
B2 B 0.42779(16) 0.52549(14) 0.75614(12) 0.0169(3) Uani 1 1 d . . . . .
H2B H 0.5064 0.4625 0.7954 0.020 Uiso 1 1 calc R U . . .
B3 B 0.26756(16) 0.53273(14) 0.80816(12) 0.0165(3) Uani 1 1 d . . . . .
H3B H 0.2405 0.4747 0.8818 0.020 Uiso 1 1 calc R U . . .
B4 B 0.16615(15) 0.58460(13) 0.71348(11) 0.0150(3) Uani 1 1 d . . . . .
H4B H 0.0707 0.5606 0.7250 0.018 Uiso 1 1 calc R U . . .
B5 B 0.18945(16) 0.71182(13) 0.63630(12) 0.0156(3) Uani 1 1 d . . . . .
H5B H 0.1101 0.7733 0.5966 0.019 Uiso 1 1 calc R U . . .
B6 B 0.34841(16) 0.70510(13) 0.58420(12) 0.0159(3) Uani 1 1 d . . . . .
H6B H 0.3748 0.7620 0.5098 0.019 Uiso 1 1 calc R U . . .
B7 B 0.45210(16) 0.65565(14) 0.67797(12) 0.0181(3) Uani 1 1 d . . . . .
H7B H 0.5476 0.6797 0.6660 0.022 Uiso 1 1 calc R U . . .
B8 B 0.35594(17) 0.63177(14) 0.78766(12) 0.0181(3) Uani 1 1 d . . . . .
H8B H 0.3874 0.6402 0.8482 0.022 Uiso 1 1 calc R U . . .
B9 B 0.19309(16) 0.66704(14) 0.76183(12) 0.0172(3) Uani 1 1 d . . . . .
H9B H 0.1166 0.6986 0.8055 0.021 Uiso 1 1 calc R U . . .
B10 B 0.30757(16) 0.74329(14) 0.68109(12) 0.0177(3) Uani 1 1 d . . . . .
H10B H 0.3072 0.8255 0.6711 0.021 Uiso 1 1 calc R U . . .
B11 B 0.15444(15) 0.37195(13) 0.71556(11) 0.0150(3) Uani 1 1 d . . . . .
H11B H 0.0622 0.4232 0.7242 0.018 Uiso 1 1 calc R U . . .
B12 B 0.25261(16) 0.29636(13) 0.81258(11) 0.0169(3) Uani 1 1 d . . . . .
H12B H 0.2263 0.2977 0.8848 0.020 Uiso 1 1 calc R U . . .
B13 B 0.41404(16) 0.28716(13) 0.76304(12) 0.0171(3) Uani 1 1 d . . . . .
H13B H 0.4942 0.2823 0.8027 0.021 Uiso 1 1 calc R U . . .
B14 B 0.41284(15) 0.35726(13) 0.63678(12) 0.0158(3) Uani 1 1 d . . . . .
H14B H 0.4935 0.3988 0.5927 0.019 Uiso 1 1 calc R U . . .
B15 B 0.33184(16) 0.29775(13) 0.59268(12) 0.0156(3) Uani 1 1 d . . . . .
H15B H 0.3578 0.2987 0.5196 0.019 Uiso 1 1 calc R U . . .
B16 B 0.43151(17) 0.22004(14) 0.68856(12) 0.0185(3) Uani 1 1 d . . . . .
H16B H 0.5239 0.1693 0.6793 0.022 Uiso 1 1 calc R U . . .
B17 B 0.33146(17) 0.18093(14) 0.79754(12) 0.0192(3) Uani 1 1 d . . . . .
H17B H 0.3570 0.1044 0.8604 0.023 Uiso 1 1 calc R U . . .
B18 B 0.17027(17) 0.23443(13) 0.76833(12) 0.0181(3) Uani 1 1 d . . . . .
H18B H 0.0892 0.1932 0.8120 0.022 Uiso 1 1 calc R U . . .
B19 B 0.17158(16) 0.30648(13) 0.64187(12) 0.0154(3) Uani 1 1 d . . . . .
H19B H 0.0912 0.3131 0.6016 0.019 Uiso 1 1 calc R U . . .
B20 B 0.28133(17) 0.18660(13) 0.69181(12) 0.0184(3) Uani 1 1 d . . . . .
H20B H 0.2741 0.1137 0.6848 0.022 Uiso 1 1 calc R U . . .
N1 N 0.19644(12) 0.71101(10) 0.39285(9) 0.0149(2) Uani 1 1 d . . . . .
N2 N 0.19227(12) 0.52949(10) 0.39357(9) 0.0146(2) Uani 1 1 d . . . . .
C1 C 0.30910(13) 0.50405(11) 0.71006(10) 0.0133(2) Uani 1 1 d . . . . .
C2 C 0.30341(13) 0.39844(11) 0.71240(9) 0.0131(2) Uani 1 1 d . . . . .
C3 C 0.25431(14) 0.41109(12) 0.60886(10) 0.0150(3) Uani 1 1 d . . . . .
C4 C 0.26174(14) 0.60647(12) 0.60545(10) 0.0155(3) Uani 1 1 d . . . . .
C5 C 0.17798(15) 0.80484(12) 0.39642(11) 0.0187(3) Uani 1 1 d . . . . .
H5A H 0.1669 0.8066 0.4575 0.022 Uiso 1 1 calc R U . . .
C6 C 0.17420(15) 0.89911(12) 0.31613(11) 0.0182(3) Uani 1 1 d . . . . .
H6A H 0.1578 0.9634 0.3231 0.022 Uiso 1 1 calc R U . . .
C7 C 0.19419(13) 0.90039(11) 0.22537(10) 0.0146(3) Uani 1 1 d . . . . .
C8 C 0.21086(14) 0.80283(11) 0.22134(10) 0.0148(3) Uani 1 1 d . . . . .
H8A H 0.2241 0.7994 0.1609 0.018 Uiso 1 1 calc R U . . .
C9 C 0.20822(13) 0.71116(11) 0.30452(10) 0.0136(2) Uani 1 1 d . . . . .
C10 C 0.20734(13) 0.60862(11) 0.30491(10) 0.0134(2) Uani 1 1 d . . . . .
C11 C 0.21099(13) 0.59476(11) 0.22202(10) 0.0143(3) Uani 1 1 d . . . . .
H11A H 0.2248 0.6511 0.1616 0.017 Uiso 1 1 calc R U . . .
C12 C 0.19457(13) 0.49883(11) 0.22606(10) 0.0136(2) Uani 1 1 d . . . . .
C13 C 0.17259(14) 0.42117(11) 0.31739(10) 0.0165(3) Uani 1 1 d . . . . .
H13A H 0.1576 0.3553 0.3247 0.020 Uiso 1 1 calc R U . . .
C14 C 0.17230(14) 0.43901(12) 0.39738(11) 0.0171(3) Uani 1 1 d . . . . .
H14A H 0.1571 0.3841 0.4585 0.021 Uiso 1 1 calc R U . . .
C15 C 0.19805(14) 0.48435(11) 0.13456(10) 0.0151(3) Uani 1 1 d . . . . .
C16 C 0.18859(16) 0.37182(13) 0.15496(12) 0.0223(3) Uani 1 1 d . . . . .
H16D H 0.1073 0.3546 0.1919 0.033 Uiso 1 1 calc R U . . .
H16E H 0.2596 0.3229 0.1917 0.033 Uiso 1 1 calc R U . . .
H16F H 0.1929 0.3657 0.0943 0.033 Uiso 1 1 calc R U . . .
C17 C 0.32448(15) 0.51104(13) 0.07381(11) 0.0191(3) Uani 1 1 d . . . . .
H17D H 0.3275 0.5016 0.0149 0.029 Uiso 1 1 calc R U . . .
H17E H 0.3966 0.4642 0.1104 0.029 Uiso 1 1 calc R U . . .
H17F H 0.3297 0.5842 0.0575 0.029 Uiso 1 1 calc R U . . .
C18 C 0.08491(15) 0.55977(13) 0.07768(11) 0.0189(3) Uani 1 1 d . . . . .
H18D H 0.0043 0.5397 0.1142 0.028 Uiso 1 1 calc R U . . .
H18E H 0.0909 0.5557 0.0160 0.028 Uiso 1 1 calc R U . . .
H18F H 0.0876 0.6319 0.0667 0.028 Uiso 1 1 calc R U . . .
C19 C 0.20215(14) 1.00075(12) 0.13440(11) 0.0163(3) Uani 1 1 d . . . . .
C20 C 0.34463(16) 1.00182(14) 0.09936(12) 0.0239(3) Uani 1 1 d . . . . .
H20D H 0.3816 0.9381 0.0892 0.036 Uiso 1 1 calc R U . . .
H20E H 0.3898 1.0042 0.1475 0.036 Uiso 1 1 calc R U . . .
H20F H 0.3532 1.0639 0.0390 0.036 Uiso 1 1 calc R U . . .
C21 C 0.13030(16) 1.00226(12) 0.05701(11) 0.0197(3) Uani 1 1 d . . . . .
H21D H 0.1706 0.9432 0.0404 0.030 Uiso 1 1 calc R U . . .
H21E H 0.1334 1.0686 -0.0001 0.030 Uiso 1 1 calc R U . . .
H21F H 0.0410 0.9960 0.0812 0.030 Uiso 1 1 calc R U . . .
C22 C 0.14568(18) 1.09973(13) 0.15217(13) 0.0255(3) Uani 1 1 d . . . . .
H22D H 0.0565 1.0972 0.1785 0.038 Uiso 1 1 calc R U . . .
H22E H 0.1495 1.1624 0.0916 0.038 Uiso 1 1 calc R U . . .
H22F H 0.1950 1.1028 0.1978 0.038 Uiso 1 1 calc R U . . .

loop_
_atom_site_aniso_label
_atom_site_aniso_U_11
_atom_site_aniso_U_22
_atom_site_aniso_U_33
_atom_site_aniso_U_23
_atom_site_aniso_U_13
_atom_site_aniso_U_12
O1S 0.0235(6) 0.0257(6) 0.0147(5) -0.0056(4) 0.0013(4) -0.0028(5)
C2S 0.0231(7) 0.0208(7) 0.0220(7) -0.0080(6) -0.0004(6) -0.0057(6)
C3S 0.0262(8) 0.0208(7) 0.0195(7) -0.0046(6) -0.0021(6) -0.0029(6)
C4S 0.0289(8) 0.0213(7) 0.0193(7) -0.0050(6) 0.0021(6) -0.0077(6)
C5S 0.0217(9) 0.0177(10) 0.0191(8) -0.0095(7) 0.0011(6) -0.0051(7)
C6S 0.0207(10) 0.0234(13) 0.0313(15) -0.0134(10) -0.0017(9) -0.0005(8)
C5SA 0.035(4) 0.018(6) 0.022(4) -0.009(4) 0.004(3) -0.005(3)
C6SA 0.051(7) 0.016(7) 0.031(8) -0.006(5) -0.003(6) -0.012(5)
O1T 0.057(3) 0.059(2) 0.058(2) -0.048(2) 0.018(2) -0.030(2)
C2T 0.086(4) 0.102(5) 0.100(5) -0.086(5) 0.042(4) -0.052(4)
C3T 0.047(3) 0.042(3) 0.051(4) -0.034(3) -0.001(3) -0.007(2)
C4T 0.034(2) 0.035(3) 0.044(2) -0.026(2) -0.0128(17) 0.0008(18)
C5T 0.044(3) 0.035(2) 0.037(3) -0.021(2) 0.002(2) -0.0034(19)
C6T 0.049(4) 0.121(9) 0.077(6) -0.078(6) 0.020(4) -0.028(5)
O1U 0.034(3) 0.067(4) 0.080(4) -0.065(4) 0.030(3) -0.034(3)
C2U 0.025(3) 0.025(3) 0.029(3) -0.018(2) 0.007(2) -0.005(2)
C3U 0.050(4) 0.021(3) 0.022(3) -0.009(2) 0.002(2) -0.015(3)
C4U 0.081(6) 0.017(3) 0.030(4) -0.011(3) 0.015(4) -0.014(3)
C5U 0.047(4) 0.030(3) 0.077(5) -0.028(4) 0.023(4) -0.012(3)
C6U 0.032(3) 0.038(5) 0.047(5) -0.026(4) 0.000(3) 0.001(4)
O1Z 0.040(4) 0.092(8) 0.061(5) -0.040(5) -0.002(3) -0.007(4)
C2Z 0.039(6) 0.123(16) 0.065(7) -0.035(7) -0.005(5) 0.000(6)
C3Z 0.064(7) 0.075(10) 0.067(7) -0.034(7) -0.013(5) -0.007(6)
C4Z 0.066(6) 0.072(9) 0.057(6) -0.018(6) -0.005(5) -0.026(6)
C5Z 0.072(6) 0.045(7) 0.056(5) -0.018(5) -0.012(4) 0.000(5)
C6Z 0.045(6) 0.027(7) 0.082(8) -0.036(7) -0.004(6) -0.016(6)
Pt1 0.01063(3) 0.01445(3) 0.00714(3) -0.00431(2) -0.00061(2) -0.00188(2)
B1 0.0148(7) 0.0195(7) 0.0138(7) -0.0052(6) -0.0012(6) -0.0054(6)
B2 0.0142(7) 0.0236(8) 0.0142(7) -0.0079(6) -0.0030(6) -0.0044(6)
B3 0.0155(7) 0.0238(8) 0.0114(7) -0.0082(6) -0.0004(5) -0.0044(6)
B4 0.0149(7) 0.0201(7) 0.0103(6) -0.0070(6) -0.0002(5) -0.0031(6)
B5 0.0157(7) 0.0198(7) 0.0133(7) -0.0092(6) -0.0007(5) -0.0025(6)
B6 0.0163(7) 0.0197(7) 0.0126(7) -0.0072(6) 0.0009(6) -0.0055(6)
B7 0.0159(7) 0.0226(8) 0.0178(7) -0.0088(6) -0.0015(6) -0.0064(6)
B8 0.0190(7) 0.0237(8) 0.0152(7) -0.0100(6) -0.0026(6) -0.0056(6)
B9 0.0177(7) 0.0227(8) 0.0128(7) -0.0091(6) -0.0007(6) -0.0034(6)
B10 0.0188(7) 0.0221(8) 0.0152(7) -0.0097(6) -0.0014(6) -0.0054(6)
B11 0.0145(7) 0.0185(7) 0.0105(6) -0.0044(6) 0.0007(5) -0.0051(6)
B12 0.0178(7) 0.0190(7) 0.0101(7) -0.0032(6) 0.0001(6) -0.0029(6)
B13 0.0154(7) 0.0197(7) 0.0128(7) -0.0053(6) -0.0026(6) 0.0015(6)
B14 0.0143(7) 0.0193(7) 0.0126(7) -0.0068(6) -0.0025(5) 0.0007(6)
B15 0.0164(7) 0.0161(7) 0.0126(7) -0.0050(6) -0.0007(6) -0.0019(6)
B16 0.0178(7) 0.0187(7) 0.0157(7) -0.0064(6) -0.0030(6) 0.0028(6)
B17 0.0218(8) 0.0173(7) 0.0131(7) -0.0024(6) -0.0031(6) -0.0002(6)
B18 0.0201(8) 0.0183(7) 0.0128(7) -0.0033(6) 0.0003(6) -0.0051(6)
B19 0.0156(7) 0.0158(7) 0.0135(7) -0.0046(6) 0.0001(6) -0.0043(6)
B20 0.0221(8) 0.0156(7) 0.0142(7) -0.0039(6) -0.0016(6) -0.0020(6)
N1 0.0133(5) 0.0211(6) 0.0108(5) -0.0076(5) -0.0015(4) -0.0010(5)
N2 0.0136(5) 0.0176(6) 0.0102(5) -0.0038(4) -0.0016(4) -0.0020(4)
C1 0.0123(6) 0.0185(6) 0.0090(6) -0.0053(5) -0.0010(5) -0.0032(5)
C2 0.0120(6) 0.0175(6) 0.0081(5) -0.0041(5) -0.0012(4) -0.0014(5)
C3 0.0140(6) 0.0194(7) 0.0110(6) -0.0053(5) -0.0007(5) -0.0040(5)
C4 0.0162(6) 0.0174(6) 0.0122(6) -0.0058(5) -0.0010(5) -0.0025(5)
C5 0.0209(7) 0.0231(7) 0.0137(6) -0.0110(6) -0.0033(5) 0.0017(6)
C6 0.0205(7) 0.0203(7) 0.0158(7) -0.0104(6) -0.0036(5) 0.0002(6)
C7 0.0134(6) 0.0180(6) 0.0142(6) -0.0082(5) -0.0027(5) -0.0017(5)
C8 0.0159(6) 0.0185(6) 0.0115(6) -0.0075(5) -0.0007(5) -0.0037(5)
C9 0.0115(6) 0.0190(6) 0.0119(6) -0.0081(5) 0.0002(5) -0.0032(5)
C10 0.0112(6) 0.0161(6) 0.0119(6) -0.0053(5) -0.0003(5) -0.0024(5)
C11 0.0144(6) 0.0159(6) 0.0114(6) -0.0050(5) 0.0007(5) -0.0032(5)
C12 0.0109(6) 0.0159(6) 0.0136(6) -0.0060(5) -0.0009(5) -0.0017(5)
C13 0.0164(6) 0.0153(6) 0.0156(6) -0.0036(5) -0.0030(5) -0.0033(5)
C14 0.0167(6) 0.0177(6) 0.0136(6) -0.0025(5) -0.0030(5) -0.0038(5)
C15 0.0161(6) 0.0175(6) 0.0141(6) -0.0084(5) -0.0004(5) -0.0045(5)
C16 0.0275(8) 0.0204(7) 0.0225(7) -0.0119(6) 0.0019(6) -0.0073(6)
C17 0.0177(7) 0.0258(7) 0.0178(7) -0.0127(6) 0.0024(5) -0.0067(6)
C18 0.0187(7) 0.0239(7) 0.0155(7) -0.0086(6) -0.0024(5) -0.0045(6)
C19 0.0193(7) 0.0162(6) 0.0149(6) -0.0068(5) -0.0038(5) -0.0035(5)
C20 0.0222(7) 0.0284(8) 0.0206(7) -0.0076(6) -0.0006(6) -0.0099(6)
C21 0.0254(7) 0.0180(7) 0.0170(7) -0.0068(6) -0.0082(6) -0.0022(6)
C22 0.0381(9) 0.0181(7) 0.0236(8) -0.0107(6) -0.0053(7) -0.0047(7)

_geom_special_details            
; 
 All esds (except the esd in the dihedral angle between two l.s. planes) 
 are estimated using the full covariance matrix.  The cell esds are taken 
 into account individually in the estimation of esds in distances, angles 
 and torsion angles; correlations between esds in cell parameters are only 
 used when they are defined by crystal symmetry.  An approximate (isotropic) 
 treatment of cell esds is used for estimating esds involving l.s. planes. 
;

loop_
_geom_bond_atom_site_label_1
_geom_bond_atom_site_label_2
_geom_bond_distance
_geom_bond_site_symmetry_2
_geom_bond_publ_flag
O1S C2S 1.445(2) . ?
O1S C5SA 1.457(13) . ?
O1S C5S 1.462(2) . ?
C2S C3S 1.519(2) . ?
C2S H2S1 0.9900 . ?
C2S H2S2 0.9900 . ?
C3S C4S 1.537(2) . ?
C3S H3S1 0.9900 . ?
C3S H3S2 0.9900 . ?
C4S C5S 1.503(2) . ?
C4S C5SA 1.595(13) . ?
C4S H4S1 0.9900 . ?
C4S H4S2 0.9900 . ?
C4S H4S3 0.9900 . ?
C4S H4S4 0.9900 . ?
C5S C6S 1.512(4) . ?
C5S H5S 1.0000 . ?
C6S H6S1 0.9800 . ?
C6S H6S2 0.9800 . ?
C6S H6S3 0.9800 . ?
C5SA C6SA 1.39(3) . ?
C5SA H5SA 1.0000 . ?
C6SA H6S4 0.9800 . ?
C6SA H6S5 0.9800 . ?
C6SA H6S6 0.9800 . ?
O1T C2T 1.404(8) . ?
O1T C5T 1.424(7) . ?
C2T C6T 1.453(7) . ?
C2T C3T 1.504(6) . ?
C2T H2T 1.0000 . ?
C3T C4T 1.511(6) . ?
C3T H3T1 0.9900 . ?
C3T H3T2 0.9900 . ?
C4T C5T 1.499(6) . ?
C4T H4T1 0.9900 . ?
C4T H4T2 0.9900 . ?
C5T H5T1 0.9900 . ?
C5T H5T2 0.9900 . ?
C6T H6T1 0.9800 . ?
C6T H6T2 0.9800 . ?
C6T H6T3 0.9800 . ?
O1U C5U 1.340(10) . ?
O1U C2U 1.402(9) . ?
C2U C3U 1.512(6) . ?
C2U H2U1 0.9900 . ?
C2U H2U2 0.9900 . ?
C3U C4U 1.507(7) . ?
C3U H3U1 0.9900 . ?
C3U H3U2 0.9900 . ?
C4U C5U 1.517(7) . ?
C4U H4U1 0.9900 . ?
C4U H4U2 0.9900 . ?
C5U C6U 1.488(8) . ?
C5U H5U 1.0000 . ?
C6U H6U1 0.9800 . ?
C6U H6U2 0.9800 . ?
C6U H6U3 0.9800 . ?
O1Z C5Z 1.213(16) . ?
O1Z C2Z 1.376(18) . ?
C2Z C3Z 1.495(10) . ?
C2Z H2Z1 0.9900 . ?
C2Z H2Z2 0.9900 . ?
C3Z C4Z 1.520(10) . ?
C3Z H3Z1 0.9900 . ?
C3Z H3Z2 0.9900 . ?
C4Z C5Z 1.580(10) . ?
C4Z H4Z1 0.9900 . ?
C4Z H4Z2 0.9900 . ?
C5Z C6Z 1.466(10) . ?
C5Z H5Z 1.0000 . ?
C6Z H6Z1 0.9800 . ?
C6Z H6Z2 0.9800 . ?
C6Z H6Z3 0.9800 . ?
Pt1 C3 2.0429(15) . ?
Pt1 C4 2.0451(15) . ?
Pt1 N1 2.0914(13) . ?
Pt1 N2 2.1047(13) . ?
B1 C1 1.717(2) . ?
B1 B6 1.743(2) . ?
B1 C4 1.749(2) . ?
B1 B7 1.751(2) . ?
B1 B2 1.772(2) . ?
B1 H1B 1.1200 . ?
B2 C1 1.716(2) . ?
B2 B8 1.777(3) . ?
B2 B3 1.777(2) . ?
B2 B7 1.778(2) . ?
B2 H2B 1.1200 . ?
B3 C1 1.716(2) . ?
B3 B8 1.774(2) . ?
B3 B4 1.776(2) . ?
B3 B9 1.777(3) . ?
B3 H3B 1.1200 . ?
B4 C1 1.711(2) . ?
B4 B5 1.739(2) . ?
B4 B9 1.753(2) . ?
B4 C4 1.755(2) . ?
B4 H4B 1.1200 . ?
B5 C4 1.760(2) . ?
B5 B6 1.765(2) . ?
B5 B9 1.777(2) . ?
B5 B10 1.779(2) . ?
B5 H5B 1.1200 . ?
B6 C4 1.753(2) . ?
B6 B10 1.780(2) . ?
B6 B7 1.785(2) . ?
B6 H6B 1.1200 . ?
B7 B10 1.773(3) . ?
B7 B8 1.775(2) . ?
B7 H7B 1.1200 . ?
B8 B9 1.778(2) . ?
B8 B10 1.784(3) . ?
B8 H8B 1.1200 . ?
B9 B10 1.782(2) . ?
B9 H9B 1.1200 . ?
B10 H10B 1.1200 . ?
B11 C2 1.721(2) . ?
B11 B19 1.742(2) . ?
B11 B18 1.753(2) . ?
B11 C3 1.755(2) . ?
B11 B12 1.783(2) . ?
B11 H11B 1.1200 . ?
B12 C2 1.717(2) . ?
B12 B17 1.776(3) . ?
B12 B13 1.778(2) . ?
B12 B18 1.780(3) . ?
B12 H12B 1.1200 . ?
B13 C2 1.717(2) . ?
B13 B16 1.772(3) . ?
B13 B17 1.773(3) . ?
B13 B14 1.776(2) . ?
B13 H13B 1.1200 . ?
B14 C2 1.716(2) . ?
B14 B15 1.741(2) . ?
B14 B16 1.747(2) . ?
B14 C3 1.751(2) . ?
B14 H14B 1.1200 . ?
B15 C3 1.754(2) . ?
B15 B19 1.765(2) . ?
B15 B20 1.781(2) . ?
B15 B16 1.784(2) . ?
B15 H15B 1.1200 . ?
B16 B20 1.778(3) . ?
B16 B17 1.781(2) . ?
B16 H16B 1.1200 . ?
B17 B18 1.782(3) . ?
B17 B20 1.786(3) . ?
B17 H17B 1.1200 . ?
B18 B19 1.780(2) . ?
B18 B20 1.783(3) . ?
B18 H18B 1.1200 . ?
B19 C3 1.758(2) . ?
B19 B20 1.784(2) . ?
B19 H19B 1.1200 . ?
B20 H20B 1.1200 . ?
N1 C5 1.341(2) . ?
N1 C9 1.3609(18) . ?
N2 C14 1.3393(19) . ?
N2 C10 1.3627(18) . ?
C1 C2 1.516(2) . ?
C1 C4 1.710(2) . ?
C2 C3 1.708(2) . ?
C5 C6 1.381(2) . ?
C5 H5A 0.9500 . ?
C6 C7 1.387(2) . ?
C6 H6A 0.9500 . ?
C7 C8 1.399(2) . ?
C7 C19 1.522(2) . ?
C8 C9 1.3864(19) . ?
C8 H8A 0.9500 . ?
C9 C10 1.472(2) . ?
C10 C11 1.3850(19) . ?
C11 C12 1.4017(19) . ?
C11 H11A 0.9500 . ?
C12 C13 1.3922(19) . ?
C12 C15 1.523(2) . ?
C13 C14 1.379(2) . ?
C13 H13A 0.9500 . ?
C14 H14A 0.9500 . ?
C15 C16 1.528(2) . ?
C15 C17 1.541(2) . ?
C15 C18 1.541(2) . ?
C16 H16D 0.9800 . ?
C16 H16E 0.9800 . ?
C16 H16F 0.9800 . ?
C17 H17D 0.9800 . ?
C17 H17E 0.9800 . ?
C17 H17F 0.9800 . ?
C18 H18D 0.9800 . ?
C18 H18E 0.9800 . ?
C18 H18F 0.9800 . ?
C19 C21 1.534(2) . ?
C19 C22 1.536(2) . ?
C19 C20 1.539(2) . ?
C20 H20D 0.9800 . ?
C20 H20E 0.9800 . ?
C20 H20F 0.9800 . ?
C21 H21D 0.9800 . ?
C21 H21E 0.9800 . ?
C21 H21F 0.9800 . ?
C22 H22D 0.9800 . ?
C22 H22E 0.9800 . ?
C22 H22F 0.9800 . ?

loop_
_geom_angle_atom_site_label_1
_geom_angle_atom_site_label_2
_geom_angle_atom_site_label_3
_geom_angle
_geom_angle_site_symmetry_1
_geom_angle_site_symmetry_3
_geom_angle_publ_flag
C2S O1S C5SA 100.4(6) . . ?
C2S O1S C5S 109.10(12) . . ?
O1S C2S C3S 105.50(13) . . ?
O1S C2S H2S1 110.6 . . ?
C3S C2S H2S1 110.6 . . ?
O1S C2S H2S2 110.6 . . ?
C3S C2S H2S2 110.6 . . ?
H2S1 C2S H2S2 108.8 . . ?
C2S C3S C4S 101.24(13) . . ?
C2S C3S H3S1 111.5 . . ?
C4S C3S H3S1 111.5 . . ?
C2S C3S H3S2 111.5 . . ?
C4S C3S H3S2 111.5 . . ?
H3S1 C3S H3S2 109.3 . . ?
C5S C4S C3S 103.27(14) . . ?
C3S C4S C5SA 104.2(5) . . ?
C5S C4S H4S1 111.1 . . ?
C3S C4S H4S1 111.1 . . ?
C5S C4S H4S2 111.1 . . ?
C3S C4S H4S2 111.1 . . ?
H4S1 C4S H4S2 109.1 . . ?
C3S C4S H4S3 110.9 . . ?
C5SA C4S H4S3 110.9 . . ?
C3S C4S H4S4 110.9 . . ?
C5SA C4S H4S4 110.9 . . ?
H4S3 C4S H4S4 108.9 . . ?
O1S C5S C4S 106.37(14) . . ?
O1S C5S C6S 108.77(18) . . ?
C4S C5S C6S 114.8(2) . . ?
O1S C5S H5S 108.9 . . ?
C4S C5S H5S 108.9 . . ?
C6S C5S H5S 108.9 . . ?
C5S C6S H6S1 109.5 . . ?
C5S C6S H6S2 109.5 . . ?
H6S1 C6S H6S2 109.5 . . ?
C5S C6S H6S3 109.5 . . ?
H6S1 C6S H6S3 109.5 . . ?
H6S2 C6S H6S3 109.5 . . ?
C6SA C5SA O1S 104.3(14) . . ?
C6SA C5SA C4S 122.1(13) . . ?
O1S C5SA C4S 102.0(8) . . ?
C6SA C5SA H5SA 109.2 . . ?
O1S C5SA H5SA 109.2 . . ?
C4S C5SA H5SA 109.2 . . ?
C5SA C6SA H6S4 109.5 . . ?
C5SA C6SA H6S5 109.5 . . ?
H6S4 C6SA H6S5 109.5 . . ?
C5SA C6SA H6S6 109.5 . . ?
H6S4 C6SA H6S6 109.5 . . ?
H6S5 C6SA H6S6 109.5 . . ?
C2T O1T C5T 106.3(4) . . ?
O1T C2T C6T 114.8(6) . . ?
O1T C2T C3T 108.0(5) . . ?
C6T C2T C3T 120.1(6) . . ?
O1T C2T H2T 104.0 . . ?
C6T C2T H2T 104.0 . . ?
C3T C2T H2T 104.0 . . ?
C2T C3T C4T 103.9(4) . . ?
C2T C3T H3T1 111.0 . . ?
C4T C3T H3T1 111.0 . . ?
C2T C3T H3T2 111.0 . . ?
C4T C3T H3T2 111.0 . . ?
H3T1 C3T H3T2 109.0 . . ?
C5T C4T C3T 104.2(4) . . ?
C5T C4T H4T1 110.9 . . ?
C3T C4T H4T1 110.9 . . ?
C5T C4T H4T2 110.9 . . ?
C3T C4T H4T2 110.9 . . ?
H4T1 C4T H4T2 108.9 . . ?
O1T C5T C4T 104.9(4) . . ?
O1T C5T H5T1 110.8 . . ?
C4T C5T H5T1 110.8 . . ?
O1T C5T H5T2 110.8 . . ?
C4T C5T H5T2 110.8 . . ?
H5T1 C5T H5T2 108.9 . . ?
C2T C6T H6T1 109.5 . . ?
C2T C6T H6T2 109.5 . . ?
H6T1 C6T H6T2 109.5 . . ?
C2T C6T H6T3 109.5 . . ?
H6T1 C6T H6T3 109.5 . . ?
H6T2 C6T H6T3 109.5 . . ?
C5U O1U C2U 102.0(5) . . ?
O1U C2U C3U 108.1(5) . . ?
O1U C2U H2U1 110.1 . . ?
C3U C2U H2U1 110.1 . . ?
O1U C2U H2U2 110.1 . . ?
C3U C2U H2U2 110.1 . . ?
H2U1 C2U H2U2 108.4 . . ?
C4U C3U C2U 101.2(4) . . ?
C4U C3U H3U1 111.5 . . ?
C2U C3U H3U1 111.5 . . ?
C4U C3U H3U2 111.5 . . ?
C2U C3U H3U2 111.5 . . ?
H3U1 C3U H3U2 109.3 . . ?
C3U C4U C5U 102.6(5) . . ?
C3U C4U H4U1 111.2 . . ?
C5U C4U H4U1 111.2 . . ?
C3U C4U H4U2 111.2 . . ?
C5U C4U H4U2 111.2 . . ?
H4U1 C4U H4U2 109.2 . . ?
O1U C5U C6U 114.2(8) . . ?
O1U C5U C4U 109.2(6) . . ?
C6U C5U C4U 120.8(7) . . ?
O1U C5U H5U 103.4 . . ?
C6U C5U H5U 103.4 . . ?
C4U C5U H5U 103.4 . . ?
C5U C6U H6U1 109.5 . . ?
C5U C6U H6U2 109.5 . . ?
H6U1 C6U H6U2 109.5 . . ?
C5U C6U H6U3 109.5 . . ?
H6U1 C6U H6U3 109.5 . . ?
H6U2 C6U H6U3 109.5 . . ?
C5Z O1Z C2Z 118.5(12) . . ?
O1Z C2Z C3Z 103.0(11) . . ?
O1Z C2Z H2Z1 111.2 . . ?
C3Z C2Z H2Z1 111.2 . . ?
O1Z C2Z H2Z2 111.2 . . ?
C3Z C2Z H2Z2 111.2 . . ?
H2Z1 C2Z H2Z2 109.1 . . ?
C2Z C3Z C4Z 101.7(8) . . ?
C2Z C3Z H3Z1 111.4 . . ?
C4Z C3Z H3Z1 111.4 . . ?
C2Z C3Z H3Z2 111.4 . . ?
C4Z C3Z H3Z2 111.4 . . ?
H3Z1 C3Z H3Z2 109.3 . . ?
C3Z C4Z C5Z 101.8(7) . . ?
C3Z C4Z H4Z1 111.4 . . ?
C5Z C4Z H4Z1 111.4 . . ?
C3Z C4Z H4Z2 111.4 . . ?
C5Z C4Z H4Z2 111.4 . . ?
H4Z1 C4Z H4Z2 109.3 . . ?
O1Z C5Z C6Z 141.7(13) . . ?
O1Z C5Z C4Z 105.6(9) . . ?
C6Z C5Z C4Z 110.4(11) . . ?
O1Z C5Z H5Z 94.7 . . ?
C6Z C5Z H5Z 94.7 . . ?
C4Z C5Z H5Z 94.7 . . ?
C5Z C6Z H6Z1 109.5 . . ?
C5Z C6Z H6Z2 109.5 . . ?
H6Z1 C6Z H6Z2 109.5 . . ?
C5Z C6Z H6Z3 109.5 . . ?
H6Z1 C6Z H6Z3 109.5 . . ?
H6Z2 C6Z H6Z3 109.5 . . ?
C3 Pt1 C4 86.54(6) . . ?
C3 Pt1 N1 174.27(5) . . ?
C4 Pt1 N1 97.71(5) . . ?
C3 Pt1 N2 98.43(5) . . ?
C4 Pt1 N2 173.08(5) . . ?
N1 Pt1 N2 77.01(5) . . ?
C1 B1 B6 106.27(11) . . ?
C1 B1 C4 59.14(8) . . ?
B6 B1 C4 60.28(9) . . ?
C1 B1 B7 106.08(11) . . ?
B6 B1 B7 61.45(10) . . ?
C4 B1 B7 109.46(12) . . ?
C1 B1 B2 58.88(9) . . ?
B6 B1 B2 109.98(12) . . ?
C4 B1 B2 108.76(11) . . ?
B7 B1 B2 60.61(10) . . ?
C1 B1 H1B 124.2 . . ?
B6 B1 H1B 121.0 . . ?
C4 B1 H1B 121.1 . . ?
B7 B1 H1B 121.2 . . ?
B2 B1 H1B 120.8 . . ?
C1 B2 B1 58.94(9) . . ?
C1 B2 B8 104.93(11) . . ?
B1 B2 B8 106.79(12) . . ?
C1 B2 B3 58.81(9) . . ?
B1 B2 B3 107.43(11) . . ?
B8 B2 B3 59.90(10) . . ?
C1 B2 B7 104.95(11) . . ?
B1 B2 B7 59.09(9) . . ?
B8 B2 B7 59.92(10) . . ?
B3 B2 B7 107.82(12) . . ?
C1 B2 H2B 124.2 . . ?
B1 B2 H2B 122.3 . . ?
B8 B2 H2B 122.7 . . ?
B3 B2 H2B 121.6 . . ?
B7 B2 H2B 122.5 . . ?
C1 B3 B8 105.04(11) . . ?
C1 B3 B4 58.64(9) . . ?
B8 B3 B4 106.86(12) . . ?
C1 B3 B9 104.88(11) . . ?
B8 B3 B9 60.09(10) . . ?
B4 B3 B9 59.13(9) . . ?
C1 B3 B2 58.80(9) . . ?
B8 B3 B2 60.05(10) . . ?
B4 B3 B2 107.21(11) . . ?
B9 B3 B2 108.04(12) . . ?
C1 B3 H3B 124.4 . . ?
B8 B3 H3B 122.5 . . ?
B4 B3 H3B 122.5 . . ?
B9 B3 H3B 122.4 . . ?
B2 B3 H3B 121.6 . . ?
C1 B4 B5 106.41(11) . . ?
C1 B4 B9 106.14(11) . . ?
B5 B4 B9 61.20(10) . . ?
C1 B4 C4 59.13(8) . . ?
B5 B4 C4 60.49(9) . . ?
B9 B4 C4 109.41(11) . . ?
C1 B4 B3 58.92(9) . . ?
B5 B4 B3 109.61(12) . . ?
B9 B4 B3 60.45(10) . . ?
C4 B4 B3 108.61(11) . . ?
C1 B4 H4B 124.0 . . ?
B5 B4 H4B 121.1 . . ?
B9 B4 H4B 121.3 . . ?
C4 B4 H4B 121.0 . . ?
B3 B4 H4B 121.1 . . ?
B4 B5 C4 60.22(9) . . ?
B4 B5 B6 108.00(12) . . ?
C4 B5 B6 59.65(9) . . ?
B4 B5 B9 59.79(9) . . ?
C4 B5 B9 108.08(12) . . ?
B6 B5 B9 108.42(12) . . ?
B4 B5 B10 107.85(12) . . ?
C4 B5 B10 107.85(12) . . ?
B6 B5 B10 60.28(9) . . ?
B9 B5 B10 60.14(9) . . ?
B4 B5 H5B 121.8 . . ?
C4 B5 H5B 121.8 . . ?
B6 B5 H5B 121.6 . . ?
B9 B5 H5B 121.6 . . ?
B10 B5 H5B 121.7 . . ?
B1 B6 C4 60.01(9) . . ?
B1 B6 B5 107.74(11) . . ?
C4 B6 B5 60.03(9) . . ?
B1 B6 B10 107.33(12) . . ?
C4 B6 B10 108.11(11) . . ?
B5 B6 B10 60.24(9) . . ?
B1 B6 B7 59.48(10) . . ?
C4 B6 B7 107.68(11) . . ?
B5 B6 B7 107.76(11) . . ?
B10 B6 B7 59.66(10) . . ?
B1 B6 H6B 122.1 . . ?
C4 B6 H6B 121.6 . . ?
B5 B6 H6B 121.7 . . ?
B10 B6 H6B 121.8 . . ?
B7 B6 H6B 122.1 . . ?
B1 B7 B10 107.28(12) . . ?
B1 B7 B8 107.81(11) . . ?
B10 B7 B8 60.35(10) . . ?
B1 B7 B2 60.30(9) . . ?
B10 B7 B2 108.34(12) . . ?
B8 B7 B2 60.01(10) . . ?
B1 B7 B6 59.07(9) . . ?
B10 B7 B6 60.01(9) . . ?
B8 B7 B6 108.08(12) . . ?
B2 B7 B6 107.83(11) . . ?
B1 B7 H7B 122.3 . . ?
B10 B7 H7B 121.7 . . ?
B8 B7 H7B 121.5 . . ?
B2 B7 H7B 121.4 . . ?
B6 B7 H7B 122.0 . . ?
B3 B8 B7 108.07(12) . . ?
B3 B8 B2 60.06(9) . . ?
B7 B8 B2 60.07(10) . . ?
B3 B8 B9 60.02(10) . . ?
B7 B8 B9 107.83(12) . . ?
B2 B8 B9 107.98(12) . . ?
B3 B8 B10 108.09(12) . . ?
B7 B8 B10 59.77(10) . . ?
B2 B8 B10 107.93(12) . . ?
B9 B8 B10 60.05(10) . . ?
B3 B8 H8B 121.6 . . ?
B7 B8 H8B 121.8 . . ?
B2 B8 H8B 121.7 . . ?
B9 B8 H8B 121.8 . . ?
B10 B8 H8B 121.8 . . ?
B4 B9 B3 60.42(10) . . ?
B4 B9 B5 59.01(9) . . ?
B3 B9 B5 107.83(12) . . ?
B4 B9 B8 107.71(12) . . ?
B3 B9 B8 59.89(10) . . ?
B5 B9 B8 107.91(12) . . ?
B4 B9 B10 107.09(11) . . ?
B3 B9 B10 108.06(12) . . ?
B5 B9 B10 59.97(9) . . ?
B8 B9 B10 60.13(10) . . ?
B4 B9 H9B 122.3 . . ?
B3 B9 H9B 121.5 . . ?
B5 B9 H9B 122.1 . . ?
B8 B9 H9B 121.7 . . ?
B10 B9 H9B 121.9 . . ?
B7 B10 B5 107.68(12) . . ?
B7 B10 B6 60.33(10) . . ?
B5 B10 B6 59.48(9) . . ?
B7 B10 B9 107.74(12) . . ?
B5 B10 B9 59.89(9) . . ?
B6 B10 B9 107.59(12) . . ?
B7 B10 B8 59.88(10) . . ?
B5 B10 B8 107.59(12) . . ?
B6 B10 B8 107.97(12) . . ?
B9 B10 B8 59.82(10) . . ?
B7 B10 H10B 121.7 . . ?
B5 B10 H10B 122.1 . . ?
B6 B10 H10B 121.8 . . ?
B9 B10 H10B 121.9 . . ?
B8 B10 H10B 121.9 . . ?
C2 B11 B19 106.02(11) . . ?
C2 B11 B18 105.77(12) . . ?
B19 B11 B18 61.21(10) . . ?
C2 B11 C3 58.87(8) . . ?
B19 B11 C3 60.37(9) . . ?
B18 B11 C3 109.16(12) . . ?
C2 B11 B12 58.67(9) . . ?
B19 B11 B12 109.51(12) . . ?
B18 B11 B12 60.45(10) . . ?
C3 B11 B12 108.21(11) . . ?
C2 B11 H11B 124.3 . . ?
B19 B11 H11B 121.2 . . ?
B18 B11 H11B 121.4 . . ?
C3 B11 H11B 121.3 . . ?
B12 B11 H11B 121.2 . . ?
C2 B12 B17 104.95(11) . . ?
C2 B12 B13 58.80(9) . . ?
B17 B12 B13 59.85(10) . . ?
C2 B12 B18 104.75(11) . . ?
B17 B12 B18 60.14(10) . . ?
B13 B12 B18 107.82(12) . . ?
C2 B12 B11 58.87(9) . . ?
B17 B12 B11 106.93(12) . . ?
B13 B12 B11 107.39(11) . . ?
B18 B12 B11 58.96(9) . . ?
C2 B12 H12B 124.3 . . ?
B17 B12 H12B 122.5 . . ?
B13 B12 H12B 121.6 . . ?
B18 B12 H12B 122.6 . . ?
B11 B12 H12B 122.3 . . ?
C2 B13 B16 104.88(11) . . ?
C2 B13 B17 105.10(12) . . ?
B16 B13 B17 60.31(10) . . ?
C2 B13 B14 58.81(9) . . ?
B16 B13 B14 59.01(9) . . ?
B17 B13 B14 107.06(12) . . ?
C2 B13 B12 58.84(9) . . ?
B16 B13 B12 108.16(12) . . ?
B17 B13 B12 60.01(10) . . ?
B14 B13 B12 107.45(11) . . ?
C2 B13 H13B 124.3 . . ?
B16 B13 H13B 122.4 . . ?
B17 B13 H13B 122.4 . . ?
B14 B13 H13B 122.3 . . ?
B12 B13 H13B 121.5 . . ?
C2 B14 B15 106.20(11) . . ?
C2 B14 B16 106.00(11) . . ?
B15 B14 B16 61.49(10) . . ?
C2 B14 C3 59.03(8) . . ?
B15 B14 C3 60.29(9) . . ?
B16 B14 C3 109.41(12) . . ?
C2 B14 B13 58.86(9) . . ?
B15 B14 B13 109.71(12) . . ?
B16 B14 B13 60.37(10) . . ?
C3 B14 B13 108.50(11) . . ?
C2 B14 H14B 124.2 . . ?
B15 B14 H14B 121.1 . . ?
B16 B14 H14B 121.2 . . ?
C3 B14 H14B 121.2 . . ?
B13 B14 H14B 121.1 . . ?
B14 B15 C3 60.13(9) . . ?
B14 B15 B19 108.02(12) . . ?
C3 B15 B19 59.96(9) . . ?
B14 B15 B20 107.51(12) . . ?
C3 B15 B20 108.09(11) . . ?
B19 B15 B20 60.39(9) . . ?
B14 B15 B16 59.42(10) . . ?
C3 B15 B16 107.64(11) . . ?
B19 B15 B16 108.07(11) . . ?
B20 B15 B16 59.82(10) . . ?
B14 B15 H15B 122.0 . . ?
C3 B15 H15B 121.7 . . ?
B19 B15 H15B 121.5 . . ?
B20 B15 H15B 121.7 . . ?
B16 B15 H15B 122.1 . . ?
B14 B16 B13 60.62(10) . . ?
B14 B16 B20 107.41(12) . . ?
B13 B16 B20 108.27(12) . . ?
B14 B16 B17 107.99(12) . . ?
B13 B16 B17 59.88(10) . . ?
B20 B16 B17 60.26(10) . . ?
B14 B16 B15 59.09(9) . . ?
B13 B16 B15 108.00(12) . . ?
B20 B16 B15 60.03(9) . . ?
B17 B16 B15 108.03(12) . . ?
B14 B16 H16B 122.0 . . ?
B13 B16 H16B 121.4 . . ?
B20 B16 H16B 121.7 . . ?
B17 B16 H16B 121.6 . . ?
B15 B16 H16B 122.0 . . ?
B13 B17 B12 60.13(10) . . ?
B13 B17 B16 59.82(10) . . ?
B12 B17 B16 107.86(12) . . ?
B13 B17 B18 107.97(12) . . ?
B12 B17 B18 60.05(10) . . ?
B16 B17 B18 107.61(12) . . ?
B13 B17 B20 107.84(12) . . ?
B12 B17 B20 108.08(12) . . ?
B16 B17 B20 59.78(10) . . ?
B18 B17 B20 59.95(10) . . ?
B13 B17 H17B 121.7 . . ?
B12 B17 H17B 121.6 . . ?
B16 B17 H17B 122.0 . . ?
B18 B17 H17B 121.8 . . ?
B20 B17 H17B 121.8 . . ?
B11 B18 B19 59.10(9) . . ?
B11 B18 B12 60.59(9) . . ?
B19 B18 B12 107.94(11) . . ?
B11 B18 B17 107.96(12) . . ?
B19 B18 B17 108.05(12) . . ?
B12 B18 B17 59.81(10) . . ?
B11 B18 B20 107.37(11) . . ?
B19 B18 B20 60.09(9) . . ?
B12 B18 B20 108.05(12) . . ?
B17 B18 B20 60.15(10) . . ?
B11 B18 H18B 122.0 . . ?
B19 B18 H18B 122.0 . . ?
B12 B18 H18B 121.5 . . ?
B17 B18 H18B 121.7 . . ?
B20 B18 H18B 121.8 . . ?
B11 B19 C3 60.16(9) . . ?
B11 B19 B15 108.06(11) . . ?
C3 B19 B15 59.72(9) . . ?
B11 B19 B18 59.70(9) . . ?
C3 B19 B18 107.80(11) . . ?
B15 B19 B18 108.24(12) . . ?
B11 B19 B20 107.81(12) . . ?
C3 B19 B20 107.80(11) . . ?
B15 B19 B20 60.26(9) . . ?
B18 B19 B20 60.04(10) . . ?
B11 B19 H19B 121.8 . . ?
C3 B19 H19B 121.9 . . ?
B15 B19 H19B 121.6 . . ?
B18 B19 H19B 121.8 . . ?
B20 B19 H19B 121.7 . . ?
B16 B20 B15 60.15(9) . . ?
B16 B20 B18 107.71(12) . . ?
B15 B20 B18 107.38(12) . . ?
B16 B20 B19 107.49(12) . . ?
B15 B20 B19 59.34(9) . . ?
B18 B20 B19 59.88(10) . . ?
B16 B20 B17 59.95(10) . . ?
B15 B20 B17 107.89(12) . . ?
B18 B20 B17 59.90(10) . . ?
B19 B20 B17 107.68(12) . . ?
B16 B20 H20B 121.8 . . ?
B15 B20 H20B 122.0 . . ?
B18 B20 H20B 122.0 . . ?
B19 B20 H20B 122.2 . . ?
B17 B20 H20B 121.7 . . ?
C5 N1 C9 116.93(13) . . ?
C5 N1 Pt1 127.67(10) . . ?
C9 N1 Pt1 115.29(10) . . ?
C14 N2 C10 116.90(12) . . ?
C14 N2 Pt1 128.24(10) . . ?
C10 N2 Pt1 114.59(10) . . ?
C2 C1 C4 112.15(11) . . ?
C2 C1 B4 116.74(11) . . ?
C4 C1 B4 61.74(9) . . ?
C2 C1 B2 123.64(12) . . ?
C4 C1 B2 113.33(11) . . ?
B4 C1 B2 113.19(11) . . ?
C2 C1 B3 123.18(11) . . ?
C4 C1 B3 113.66(11) . . ?
B4 C1 B3 62.44(9) . . ?
B2 C1 B3 62.39(9) . . ?
C2 C1 B1 117.60(11) . . ?
C4 C1 B1 61.36(9) . . ?
B4 C1 B1 111.54(11) . . ?
B2 C1 B1 62.19(9) . . ?
B3 C1 B1 112.95(11) . . ?
C1 C2 C3 112.03(11) . . ?
C1 C2 B14 116.90(11) . . ?
C3 C2 B14 61.52(9) . . ?
C1 C2 B13 123.47(12) . . ?
C3 C2 B13 113.42(11) . . ?
B14 C2 B13 62.33(9) . . ?
C1 C2 B12 123.58(11) . . ?
C3 C2 B12 113.55(11) . . ?
B14 C2 B12 113.16(11) . . ?
B13 C2 B12 62.36(9) . . ?
C1 C2 B11 117.14(11) . . ?
C3 C2 B11 61.55(9) . . ?
B14 C2 B11 111.66(11) . . ?
B13 C2 B11 113.16(11) . . ?
B12 C2 B11 62.45(9) . . ?
C2 C3 B14 59.45(8) . . ?
C2 C3 B15 105.97(11) . . ?
B14 C3 B15 59.58(9) . . ?
C2 C3 B11 59.58(8) . . ?
B14 C3 B11 108.40(11) . . ?
B15 C3 B11 107.99(11) . . ?
C2 C3 B19 105.88(10) . . ?
B14 C3 B19 107.87(11) . . ?
B15 C3 B19 60.32(9) . . ?
B11 C3 B19 59.47(9) . . ?
C2 C3 Pt1 114.67(9) . . ?
B14 C3 Pt1 116.93(9) . . ?
B15 C3 Pt1 127.91(9) . . ?
B11 C3 Pt1 119.99(10) . . ?
B19 C3 Pt1 130.22(10) . . ?
C1 C4 B1 59.50(8) . . ?
C1 C4 B6 106.09(11) . . ?
B1 C4 B6 59.71(9) . . ?
C1 C4 B4 59.14(8) . . ?
B1 C4 B4 107.94(11) . . ?
B6 C4 B4 107.79(11) . . ?
C1 C4 B5 105.48(10) . . ?
B1 C4 B5 107.73(11) . . ?
B6 C4 B5 60.32(9) . . ?
B4 C4 B5 59.29(9) . . ?
C1 C4 Pt1 114.43(9) . . ?
B1 C4 Pt1 115.74(9) . . ?
B6 C4 Pt1 127.27(9) . . ?
B4 C4 Pt1 121.30(9) . . ?
B5 C4 Pt1 131.43(10) . . ?
N1 C5 C6 123.56(14) . . ?
N1 C5 H5A 118.2 . . ?
C6 C5 H5A 118.2 . . ?
C5 C6 C7 120.33(14) . . ?
C5 C6 H6A 119.8 . . ?
C7 C6 H6A 119.8 . . ?
C6 C7 C8 116.23(13) . . ?
C6 C7 C19 122.80(13) . . ?
C8 C7 C19 120.94(13) . . ?
C9 C8 C7 120.74(13) . . ?
C9 C8 H8A 119.6 . . ?
C7 C8 H8A 119.6 . . ?
N1 C9 C8 122.00(13) . . ?
N1 C9 C10 114.73(12) . . ?
C8 C9 C10 123.10(13) . . ?
N2 C10 C11 122.04(13) . . ?
N2 C10 C9 114.78(12) . . ?
C11 C10 C9 122.98(13) . . ?
C10 C11 C12 120.95(13) . . ?
C10 C11 H11A 119.5 . . ?
C12 C11 H11A 119.5 . . ?
C13 C12 C11 115.78(13) . . ?
C13 C12 C15 123.55(13) . . ?
C11 C12 C15 120.65(12) . . ?
C14 C13 C12 120.58(14) . . ?
C14 C13 H13A 119.7 . . ?
C12 C13 H13A 119.7 . . ?
N2 C14 C13 123.59(13) . . ?
N2 C14 H14A 118.2 . . ?
C13 C14 H14A 118.2 . . ?
C12 C15 C16 112.22(12) . . ?
C12 C15 C17 109.02(11) . . ?
C16 C15 C17 108.68(12) . . ?
C12 C15 C18 108.94(12) . . ?
C16 C15 C18 108.65(12) . . ?
C17 C15 C18 109.30(12) . . ?
C15 C16 H16D 109.5 . . ?
C15 C16 H16E 109.5 . . ?
H16D C16 H16E 109.5 . . ?
C15 C16 H16F 109.5 . . ?
H16D C16 H16F 109.5 . . ?
H16E C16 H16F 109.5 . . ?
C15 C17 H17D 109.5 . . ?
C15 C17 H17E 109.5 . . ?
H17D C17 H17E 109.5 . . ?
C15 C17 H17F 109.5 . . ?
H17D C17 H17F 109.5 . . ?
H17E C17 H17F 109.5 . . ?
C15 C18 H18D 109.5 . . ?
C15 C18 H18E 109.5 . . ?
H18D C18 H18E 109.5 . . ?
C15 C18 H18F 109.5 . . ?
H18D C18 H18F 109.5 . . ?
H18E C18 H18F 109.5 . . ?
C7 C19 C21 110.53(12) . . ?
C7 C19 C22 111.95(13) . . ?
C21 C19 C22 108.51(13) . . ?
C7 C19 C20 107.23(12) . . ?
C21 C19 C20 109.46(13) . . ?
C22 C19 C20 109.14(13) . . ?
C19 C20 H20D 109.5 . . ?
C19 C20 H20E 109.5 . . ?
H20D C20 H20E 109.5 . . ?
C19 C20 H20F 109.5 . . ?
H20D C20 H20F 109.5 . . ?
H20E C20 H20F 109.5 . . ?
C19 C21 H21D 109.5 . . ?
C19 C21 H21E 109.5 . . ?
H21D C21 H21E 109.5 . . ?
C19 C21 H21F 109.5 . . ?
H21D C21 H21F 109.5 . . ?
H21E C21 H21F 109.5 . . ?
C19 C22 H22D 109.5 . . ?
C19 C22 H22E 109.5 . . ?
H22D C22 H22E 109.5 . . ?
C19 C22 H22F 109.5 . . ?
H22D C22 H22F 109.5 . . ?
H22E C22 H22F 109.5 . . ?

_refine_diff_density_max         0.993
_refine_diff_density_min         -0.649
_refine_diff_density_rms         0.075

_shelxl_version_number           2014/6

_shelx_res_file                  
; 
TITL mo_alex1526lts in P-1 
CELL 0.71073  10.78080  14.36110  15.60140  63.9504  79.9962  76.7773 
ZERR    2.00   0.00090   0.00120   0.00130   0.0012   0.0013   0.0013 
LATT 1 
SFAC C  H  B  Pt N O 
UNIT 64 128 40 2 4 4 
L.S. 10 
BOND $H 
FMAP 2 
PLAN 7 
acta 
omit 2 0 0 
omit 0 1 0 
omit 0 0 1 
rigu o1s > c6z 
TEMP -173 
size .20 .15 .10 
rem colorless block 
dfix 21 .01 c2t c3t c3t c4t c4t c5t c2t c6t c2u c3u c3u c4u c4u c5u c5u c6u 
dfix 21 .01 c2z c3z c3z c4z c4z c5z c5z c6z 
sadi c2z c4z c3z c5z 
sadi o1z c3z o1z c4z 
sadi c2t c4t c3t c5t c2u c4u c3u c5u 
sadi o1t c4t o1t c3t o1u c3u o1u c4u 
sump 1.0 0.01 1.0 3 1.0 4 1.0 5 
WGHT    0.020600    1.061000 
FVAR       0.09971   1.50441   0.48237   0.31667   0.21185   0.85846 
MOLE 2 
O1S   6    0.292362    0.787469    0.998902    11.00000    0.02350    0.02573 = 
         0.01472   -0.00559    0.00134   -0.00278 
C2S   1    0.195321    0.814652    0.934573    11.00000    0.02313    0.02079 = 
         0.02201   -0.00804   -0.00041   -0.00568 
AFIX  23 
H2S1  2    0.109632    0.832956    0.963944    11.00000   -1.20000 
H2S2  2    0.194921    0.755164    0.918646    11.00000   -1.20000 
AFIX   0 
C3S   1    0.230577    0.908871    0.845537    11.00000    0.02619    0.02077 = 
         0.01950   -0.00456   -0.00205   -0.00294 
AFIX  23 
H3S1  2    0.198290    0.975409    0.853056    11.00000   -1.20000 
H3S2  2    0.197642    0.913668    0.788060    11.00000   -1.20000 
AFIX   0 
C4S   1    0.377326    0.882728    0.840520    11.00000    0.02888    0.02125 = 
         0.01930   -0.00498    0.00209   -0.00775 
part 1 
AFIX  23 
H4S1  2    0.410438    0.833574    0.809702    61.00000   -1.20000 
H4S2  2    0.415491    0.947253    0.804646    61.00000   -1.20000 
AFIX  23 
part 2 
H4S3  2    0.413869    0.941048    0.838419   -61.00000   -1.20000 
H4S4  2    0.412480    0.869195    0.783279   -61.00000   -1.20000 
AFIX   0 
part 1 
C5S   1    0.405116    0.832201    0.943908    61.00000    0.02170    0.01770 = 
         0.01914   -0.00950    0.00108   -0.00506 
AFIX  13 
H5S   2    0.416458    0.887703    0.962771    61.00000   -1.20000 
AFIX   0 
C6S   1    0.521237    0.745973    0.967568    61.00000    0.02066    0.02335 = 
         0.03127   -0.01340   -0.00173   -0.00048 
AFIX 137 
H6S1  2    0.530523    0.715590    1.036434    61.00000   -1.50000 
H6S2  2    0.597712    0.775396    0.932042    61.00000   -1.50000 
H6S3  2    0.510730    0.691051    0.949561    61.00000   -1.50000 
AFIX   0 
part 2 
C5SA  1    0.407592    0.779369    0.936317   -61.00000    0.03530    0.01807 = 
         0.02174   -0.00943    0.00407   -0.00476 
AFIX  13 
H5SA  2    0.414515    0.715939    0.923447   -61.00000   -1.20000 
AFIX   0 
C6SA  1    0.506736    0.764263    0.989614   -61.00000    0.05084    0.01620 = 
         0.03099   -0.00649   -0.00289   -0.01184 
AFIX 137 
H6S4  2    0.518746    0.691905    1.039024   -61.00000   -1.50000 
H6S5  2    0.485858    0.813485    1.020037   -61.00000   -1.50000 
H6S6  2    0.585631    0.776732    0.947423   -61.00000   -1.50000 
AFIX   0 
part 0 
MOLE 3 
part 1 
O1T   6    0.177464    0.013759    0.452960    31.00000    0.05713    0.05870 = 
         0.05784   -0.04805    0.01763   -0.02980 
C2T   1    0.297567    0.037396    0.450916    31.00000    0.08568    0.10226 = 
         0.10001   -0.08593    0.04196   -0.05178 
AFIX  13 
H2T   2    0.339189   -0.025418    0.504700    31.00000   -1.20000 
AFIX   0 
C3T   1    0.277316    0.124736    0.483073    31.00000    0.04732    0.04185 = 
         0.05051   -0.03373   -0.00110   -0.00741 
AFIX  23 
H3T1  2    0.295576    0.191090    0.429036    31.00000   -1.20000 
H3T2  2    0.332693    0.106400    0.534567    31.00000   -1.20000 
AFIX   0 
C4T   1    0.137748    0.134745    0.519496    31.00000    0.03374    0.03534 = 
         0.04360   -0.02581   -0.01282    0.00084 
AFIX  23 
H4T1  2    0.126570    0.136639    0.583084    31.00000   -1.20000 
H4T2  2    0.087211    0.199347    0.474491    31.00000   -1.20000 
AFIX   0 
C5T   1    0.098034    0.038304    0.525899    31.00000    0.04405    0.03544 = 
         0.03676   -0.02061    0.00163   -0.00338 
AFIX  23 
H5T1  2    0.111677   -0.020404    0.589689    31.00000   -1.20000 
H5T2  2    0.006680    0.052514    0.514520    31.00000   -1.20000 
AFIX   0 
C6T   1    0.383312    0.041821    0.366880    31.00000    0.04941    0.12087 = 
         0.07745   -0.07829    0.01958   -0.02805 
AFIX 137 
H6T1  2    0.381194   -0.018529    0.353743    31.00000   -1.50000 
H6T2  2    0.470564    0.039791    0.378483    31.00000   -1.50000 
H6T3  2    0.356027    0.107186    0.311721    31.00000   -1.50000 
AFIX   0 
part 2 
O1U   6    0.247042   -0.012414    0.452058    41.00000    0.03419    0.06709 = 
         0.08037   -0.06451    0.03014   -0.03443 
C2U   1    0.369576   -0.003524    0.404416    41.00000    0.02538    0.02476 = 
         0.02871   -0.01836    0.00680   -0.00470 
AFIX  23 
H2U1  2    0.375621   -0.016102    0.346195    41.00000   -1.20000 
H2U2  2    0.434665   -0.056307    0.446672    41.00000   -1.20000 
AFIX   0 
C3U   1    0.392635    0.106309    0.377516    41.00000    0.05046    0.02120 = 
         0.02169   -0.00935    0.00199   -0.01524 
AFIX  23 
H3U1  2    0.483015    0.106517    0.382082    41.00000   -1.20000 
H3U2  2    0.368449    0.154918    0.312110    41.00000   -1.20000 
AFIX   0 
C4U   1    0.304982    0.134176    0.452396    41.00000    0.08075    0.01680 = 
         0.02995   -0.01147    0.01480   -0.01422 
AFIX  23 
H4U1  2    0.241002    0.198036    0.422670    41.00000   -1.20000 
H4U2  2    0.353762    0.145576    0.494162    41.00000   -1.20000 
AFIX   0 
C5U   1    0.241896    0.037803    0.507847    41.00000    0.04738    0.02969 = 
         0.07708   -0.02771    0.02306   -0.01238 
AFIX  13 
H5U   2    0.303178   -0.010584    0.556700    41.00000   -1.20000 
AFIX   0 
C6U   1    0.117927    0.043895    0.566112    41.00000    0.03215    0.03753 = 
         0.04666   -0.02586    0.00047    0.00077 
AFIX 137 
H6U1  2    0.048893    0.081927    0.523546    41.00000   -1.50000 
H6U2  2    0.121563    0.081137    0.605070    41.00000   -1.50000 
H6U3  2    0.101683   -0.027367    0.608089    41.00000   -1.50000 
AFIX   0 
part 3 
O1Z   6    0.228501    0.104861    0.376044    51.00000    0.03980    0.09228 = 
         0.06096   -0.04017   -0.00225   -0.00662 
C2Z   1    0.348964    0.103244    0.329144    51.00000    0.03890    0.12315 = 
         0.06526   -0.03510   -0.00512   -0.00009 
AFIX  23 
H2Z1  2    0.369858    0.175031    0.294608    51.00000   -1.20000 
H2Z2  2    0.356868    0.071482    0.283100    51.00000   -1.20000 
AFIX   0 
C3Z   1    0.433164    0.036586    0.408843    51.00000    0.06369    0.07507 = 
         0.06724   -0.03388   -0.01264   -0.00662 
AFIX  23 
H3Z1  2    0.517730    0.058607    0.394494    51.00000   -1.20000 
H3Z2  2    0.445225   -0.038803    0.422101    51.00000   -1.20000 
AFIX   0 
C4Z   1    0.356859    0.058239    0.491701    51.00000    0.06554    0.07222 = 
         0.05659   -0.01752   -0.00515   -0.02636 
AFIX  23 
H4Z1  2    0.386882    0.113610    0.500211    51.00000   -1.20000 
H4Z2  2    0.361610   -0.006257    0.552284    51.00000   -1.20000 
AFIX   0 
C5Z   1    0.217092    0.096611    0.457699    51.00000    0.07216    0.04462 = 
         0.05551   -0.01765   -0.01168   -0.00006 
AFIX  13 
H5Z   2    0.217279    0.172722    0.438902    51.00000   -1.20000 
AFIX   0 
C6Z   1    0.122105    0.085546    0.539645    51.00000    0.04486    0.02696 = 
         0.08193   -0.03614   -0.00397   -0.01561 
AFIX 137 
H6Z1  2    0.055791    0.050148    0.537480    51.00000   -1.50000 
H6Z2  2    0.083049    0.155350    0.536987    51.00000   -1.50000 
H6Z3  2    0.163985    0.043743    0.599244    51.00000   -1.50000 
AFIX   0 
part 0 
MOLE 1 
PT1   4    0.220742    0.562118    0.507023    11.00000    0.01063    0.01445 = 
         0.00714   -0.00431   -0.00061   -0.00188 
B1    3    0.421805    0.573410    0.630830    11.00000    0.01481    0.01952 = 
         0.01381   -0.00520   -0.00116   -0.00541 
AFIX 153 
H1B   2    0.498070    0.541823    0.587063    11.00000   -1.20000 
AFIX   0 
B2    3    0.427785    0.525487    0.756140    11.00000    0.01423    0.02355 = 
         0.01422   -0.00790   -0.00303   -0.00437 
AFIX 153 
H2B   2    0.506433    0.462544    0.795374    11.00000   -1.20000 
AFIX   0 
B3    3    0.267556    0.532727    0.808156    11.00000    0.01550    0.02376 = 
         0.01144   -0.00820   -0.00037   -0.00438 
AFIX 153 
H3B   2    0.240492    0.474655    0.881818    11.00000   -1.20000 
AFIX   0 
B4    3    0.166154    0.584602    0.713478    11.00000    0.01490    0.02014 = 
         0.01027   -0.00696   -0.00015   -0.00311 
AFIX 153 
H4B   2    0.070685    0.560572    0.725007    11.00000   -1.20000 
AFIX   0 
B5    3    0.189447    0.711817    0.636301    11.00000    0.01569    0.01985 = 
         0.01332   -0.00920   -0.00073   -0.00248 
AFIX 153 
H5B   2    0.110071    0.773349    0.596590    11.00000   -1.20000 
AFIX   0 
B6    3    0.348407    0.705095    0.584195    11.00000    0.01631    0.01966 = 
         0.01260   -0.00719    0.00091   -0.00548 
AFIX 153 
H6B   2    0.374803    0.762019    0.509814    11.00000   -1.20000 
AFIX   0 
B7    3    0.452102    0.655655    0.677967    11.00000    0.01586    0.02261 = 
         0.01783   -0.00879   -0.00150   -0.00643 
AFIX 153 
H7B   2    0.547650    0.679685    0.666034    11.00000   -1.20000 
AFIX   0 
B8    3    0.355944    0.631774    0.787656    11.00000    0.01901    0.02374 = 
         0.01522   -0.00997   -0.00258   -0.00563 
AFIX 153 
H8B   2    0.387436    0.640220    0.848241    11.00000   -1.20000 
AFIX   0 
B9    3    0.193085    0.667040    0.761827    11.00000    0.01767    0.02266 = 
         0.01284   -0.00913   -0.00067   -0.00342 
AFIX 153 
H9B   2    0.116600    0.698631    0.805467    11.00000   -1.20000 
AFIX   0 
B10   3    0.307572    0.743291    0.681094    11.00000    0.01885    0.02207 = 
         0.01518   -0.00972   -0.00139   -0.00538 
AFIX 153 
H10B  2    0.307181    0.825511    0.671065    11.00000   -1.20000 
AFIX   0 
B11   3    0.154437    0.371950    0.715561    11.00000    0.01446    0.01852 = 
         0.01053   -0.00437    0.00074   -0.00505 
AFIX 153 
H11B  2    0.062186    0.423172    0.724222    11.00000   -1.20000 
AFIX   0 
B12   3    0.252605    0.296359    0.812585    11.00000    0.01781    0.01895 = 
         0.01009   -0.00319    0.00015   -0.00293 
AFIX 153 
H12B  2    0.226270    0.297655    0.884777    11.00000   -1.20000 
AFIX   0 
B13   3    0.414042    0.287157    0.763042    11.00000    0.01544    0.01969 = 
         0.01280   -0.00530   -0.00256    0.00149 
AFIX 153 
H13B  2    0.494192    0.282303    0.802691    11.00000   -1.20000 
AFIX   0 
B14   3    0.412843    0.357259    0.636776    11.00000    0.01429    0.01928 = 
         0.01257   -0.00679   -0.00249    0.00070 
AFIX 153 
H14B  2    0.493538    0.398754    0.592681    11.00000   -1.20000 
AFIX   0 
B15   3    0.331841    0.297749    0.592680    11.00000    0.01636    0.01606 = 
         0.01264   -0.00502   -0.00065   -0.00194 
AFIX 153 
H15B  2    0.357761    0.298699    0.519636    11.00000   -1.20000 
AFIX   0 
B16   3    0.431507    0.220037    0.688557    11.00000    0.01777    0.01868 = 
         0.01569   -0.00636   -0.00299    0.00278 
AFIX 153 
H16B  2    0.523913    0.169295    0.679329    11.00000   -1.20000 
AFIX   0 
B17   3    0.331457    0.180926    0.797536    11.00000    0.02179    0.01734 = 
         0.01314   -0.00238   -0.00311   -0.00021 
AFIX 153 
H17B  2    0.357039    0.104360    0.860359    11.00000   -1.20000 
AFIX   0 
B18   3    0.170267    0.234426    0.768327    11.00000    0.02011    0.01833 = 
         0.01278   -0.00335    0.00026   -0.00508 
AFIX 153 
H18B  2    0.089172    0.193245    0.812045    11.00000   -1.20000 
AFIX   0 
B19   3    0.171585    0.306480    0.641865    11.00000    0.01556    0.01583 = 
         0.01349   -0.00459    0.00009   -0.00425 
AFIX 153 
H19B  2    0.091214    0.313110    0.601551    11.00000   -1.20000 
AFIX   0 
B20   3    0.281331    0.186601    0.691811    11.00000    0.02210    0.01564 = 
         0.01422   -0.00393   -0.00157   -0.00199 
AFIX 153 
H20B  2    0.274106    0.113734    0.684770    11.00000   -1.20000 
AFIX   0 
N1    5    0.196440    0.711008    0.392854    11.00000    0.01333    0.02105 = 
         0.01077   -0.00764   -0.00151   -0.00105 
N2    5    0.192267    0.529487    0.393572    11.00000    0.01362    0.01758 = 
         0.01024   -0.00378   -0.00157   -0.00196 
C1    1    0.309100    0.504050    0.710060    11.00000    0.01226    0.01851 = 
         0.00901   -0.00532   -0.00098   -0.00322 
C2    1    0.303408    0.398435    0.712404    11.00000    0.01205    0.01746 = 
         0.00808   -0.00408   -0.00124   -0.00144 
C3    1    0.254313    0.411090    0.608859    11.00000    0.01400    0.01941 = 
         0.01097   -0.00532   -0.00075   -0.00403 
C4    1    0.261735    0.606469    0.605448    11.00000    0.01623    0.01742 = 
         0.01219   -0.00576   -0.00096   -0.00255 
C5    1    0.177980    0.804840    0.396417    11.00000    0.02094    0.02307 = 
         0.01368   -0.01105   -0.00331    0.00168 
AFIX  43 
H5A   2    0.166901    0.806554    0.457491    11.00000   -1.20000 
AFIX   0 
C6    1    0.174198    0.899115    0.316133    11.00000    0.02049    0.02026 = 
         0.01582   -0.01037   -0.00358    0.00020 
AFIX  43 
H6A   2    0.157825    0.963423    0.323079    11.00000   -1.20000 
AFIX   0 
C7    1    0.194191    0.900387    0.225370    11.00000    0.01344    0.01798 = 
         0.01416   -0.00820   -0.00271   -0.00170 
C8    1    0.210858    0.802831    0.221338    11.00000    0.01586    0.01851 = 
         0.01152   -0.00745   -0.00069   -0.00375 
AFIX  43 
H8A   2    0.224130    0.799369    0.160921    11.00000   -1.20000 
AFIX   0 
C9    1    0.208222    0.711157    0.304523    11.00000    0.01150    0.01897 = 
         0.01190   -0.00810    0.00018   -0.00324 
C10   1    0.207344    0.608622    0.304915    11.00000    0.01124    0.01610 = 
         0.01190   -0.00528   -0.00032   -0.00243 
C11   1    0.210991    0.594765    0.222025    11.00000    0.01436    0.01591 = 
         0.01139   -0.00498    0.00071   -0.00324 
AFIX  43 
H11A  2    0.224821    0.651090    0.161562    11.00000   -1.20000 
AFIX   0 
C12   1    0.194571    0.498833    0.226063    11.00000    0.01088    0.01590 = 
         0.01363   -0.00604   -0.00091   -0.00167 
C13   1    0.172586    0.421169    0.317392    11.00000    0.01635    0.01533 = 
         0.01557   -0.00359   -0.00298   -0.00328 
AFIX  43 
H13A  2    0.157646    0.355302    0.324681    11.00000   -1.20000 
AFIX   0 
C14   1    0.172304    0.439015    0.397382    11.00000    0.01667    0.01775 = 
         0.01361   -0.00254   -0.00297   -0.00383 
AFIX  43 
H14A  2    0.157119    0.384126    0.458527    11.00000   -1.20000 
AFIX   0 
C15   1    0.198048    0.484353    0.134563    11.00000    0.01607    0.01749 = 
         0.01414   -0.00842   -0.00039   -0.00447 
C16   1    0.188590    0.371819    0.154959    11.00000    0.02746    0.02044 = 
         0.02245   -0.01190    0.00186   -0.00730 
AFIX 137 
H16D  2    0.107267    0.354630    0.191916    11.00000   -1.50000 
H16E  2    0.259581    0.322947    0.191714    11.00000   -1.50000 
H16F  2    0.192859    0.365721    0.094327    11.00000   -1.50000 
AFIX   0 
C17   1    0.324484    0.511042    0.073812    11.00000    0.01772    0.02583 = 
         0.01782   -0.01272    0.00239   -0.00669 
AFIX 137 
H17D  2    0.327532    0.501640    0.014905    11.00000   -1.50000 
H17E  2    0.396631    0.464215    0.110364    11.00000   -1.50000 
H17F  2    0.329703    0.584244    0.057531    11.00000   -1.50000 
AFIX   0 
C18   1    0.084906    0.559773    0.077675    11.00000    0.01866    0.02385 = 
         0.01554   -0.00858   -0.00239   -0.00445 
AFIX 137 
H18D  2    0.004338    0.539665    0.114153    11.00000   -1.50000 
H18E  2    0.090865    0.555669    0.015989    11.00000   -1.50000 
H18F  2    0.087586    0.631936    0.066716    11.00000   -1.50000 
AFIX   0 
C19   1    0.202153    1.000755    0.134397    11.00000    0.01931    0.01624 = 
         0.01492   -0.00685   -0.00385   -0.00345 
C20   1    0.344630    1.001823    0.099363    11.00000    0.02225    0.02837 = 
         0.02061   -0.00761   -0.00057   -0.00986 
AFIX 137 
H20D  2    0.381602    0.938061    0.089247    11.00000   -1.50000 
H20E  2    0.389824    1.004168    0.147538    11.00000   -1.50000 
H20F  2    0.353160    1.063921    0.039002    11.00000   -1.50000 
AFIX   0 
C21   1    0.130305    1.002260    0.057008    11.00000    0.02539    0.01800 = 
         0.01704   -0.00681   -0.00824   -0.00224 
AFIX 137 
H21D  2    0.170608    0.943197    0.040417    11.00000   -1.50000 
H21E  2    0.133353    1.068583   -0.000065    11.00000   -1.50000 
H21F  2    0.041046    0.995960    0.081225    11.00000   -1.50000 
AFIX   0 
C22   1    0.145678    1.099731    0.152168    11.00000    0.03812    0.01814 = 
         0.02356   -0.01075   -0.00531   -0.00467 
AFIX 137 
H22D  2    0.056465    1.097198    0.178454    11.00000   -1.50000 
H22E  2    0.149501    1.162379    0.091624    11.00000   -1.50000 
H22F  2    0.195038    1.102762    0.197764    11.00000   -1.50000 
AFIX   0 
HKLF 4 
  
REM  mo_alex1526lts in P-1 
REM R1 =  0.0158 for   11590 Fo > 4sig(Fo)  and  0.0173 for all   12137 data 
REM    656 parameters refined using    204 restraints 
  
END 
  
WGHT      0.0206      1.0571 
  
REM Highest difference peak  0.993,  deepest hole -0.649,  1-sigma level  0.075 
Q1    1   0.2118  0.5134  0.5075  11.00000  0.05    0.99 
Q2    1   0.2798  0.5480  0.4709  11.00000  0.05    0.86 
Q3    1   0.1563  0.5775  0.5333  11.00000  0.05    0.84 
Q4    1   0.1829  0.1001  0.4632  11.00000  0.05    0.76 
Q5    1   0.1640  0.5831  0.4708  11.00000  0.05    0.73 
Q6    1   0.2733  0.5378  0.5483  11.00000  0.05    0.71 
Q7    1   0.2730  0.0913  0.4093  11.00000  0.05    0.68 
;
_shelx_res_checksum              94009
####################################################################### 
# 
# This file contains crystal structure data downloaded from the 
# Cambridge Structural Database (CSD) hosted by the Cambridge 
# Crystallographic Data Centre (CCDC).
# 
# Full information about CCDC data access policies and citation 
# guidelines are available at http://www.ccdc.cam.ac.uk/access/V1 
# 
# Audit and citation data items may have been added by the CCDC. 
# Please retain this information to preserve the provenance of 
# this file and to allow appropriate attribution of the data. 
# 
#######################################################################

data_switch-alex1523s_a
_database_code_depnum_ccdc_archive 'CCDC 1446944'
_audit_update_record             
;
2016-01-12 deposited with the CCDC.
2016-04-18 downloaded from the CCDC.
;

_audit_creation_method           SHELXL-2013
_chemical_name_systematic        
; 
 ? 
;
_chemical_name_common            ?
_chemical_melting_point          ?
_chemical_formula_moiety         ?
_chemical_formula_sum            'C64 H130 B40 N4 O Pt2'
_chemical_formula_weight         1794.29
# start Validation Reply Form
_vrf_PLAT971_switch-alex1523s_a  
;
PROBLEM: Check Calcd Residual Density  0.62A From     Pt1       2.99 eA-3  
RESPONSE: The highest peaks and deepest wells in the final difference Fourir map 
are close to the heavy metal atom center of Pt. Usually this is described as 
due to Fourier ripple effects.
;
_vrf_PLAT972_switch-alex1523s_a  
;
PROBLEM: Check Calcd Residual Density  0.74A From     Pt1      -3.31 eA-3  
RESPONSE: The highest peaks and deepest wells in the final difference Fourir map 
are close to the heavy metal atom center of Pt. Usually this is described as 
due to Fourier ripple effects.
;
# end Validation Reply Form

loop_
_atom_type_symbol
_atom_type_description
_atom_type_scat_dispersion_real
_atom_type_scat_dispersion_imag
_atom_type_scat_source
C C 0.0033 0.0016 'International Tables Vol C Tables 4.2.6.8 and 6.1.1.4'
H H 0.0000 0.0000 'International Tables Vol C Tables 4.2.6.8 and 6.1.1.4'
B B 0.0013 0.0007 'International Tables Vol C Tables 4.2.6.8 and 6.1.1.4'
N N 0.0061 0.0033 'International Tables Vol C Tables 4.2.6.8 and 6.1.1.4'
O O 0.0106 0.0060 'International Tables Vol C Tables 4.2.6.8 and 6.1.1.4'
Pt Pt -1.7033 8.3905 'International Tables Vol C Tables 4.2.6.8 and 6.1.1.4'

_space_group_crystal_system      triclinic
_space_group_IT_number           2
_space_group_name_H-M_alt        'P -1'
_space_group_name_Hall           '-P 1'

_shelx_space_group_comment       
; 
The symmetry employed for this shelxl refinement is uniquely defined 
by the following loop, which should always be used as a source of 
symmetry information in preference to the above space-group names. 
They are only intended as comments. 
;

loop_
_space_group_symop_operation_xyz
'x, y, z'
'-x, -y, -z'

_cell_length_a                   10.8488(11)
_cell_length_b                   13.1236(14)
_cell_length_c                   16.5110(17)
_cell_angle_alpha                112.7010(10)
_cell_angle_beta                 97.7490(10)
_cell_angle_gamma                94.5410(10)
_cell_volume                     2126.6(4)
_cell_formula_units_Z            1
_cell_measurement_temperature    100(2)
_cell_measurement_reflns_used    9988
_cell_measurement_theta_min      2.37
_cell_measurement_theta_max      28.60

_exptl_crystal_description       platelet
_exptl_crystal_colour            colourless
_exptl_crystal_density_meas      ?
_exptl_crystal_density_method    ?
_exptl_crystal_density_diffrn    1.401
_exptl_crystal_F_000             906
_exptl_transmission_factor_min   ?
_exptl_transmission_factor_max   ?
_exptl_crystal_size_max          0.20
_exptl_crystal_size_mid          0.20
_exptl_crystal_size_min          0.06
_exptl_absorpt_coefficient_mu    3.329
_shelx_estimated_absorpt_T_min   ?
_shelx_estimated_absorpt_T_max   ?
_exptl_absorpt_correction_type   multi-scan
_exptl_absorpt_correction_T_min  0.17
_exptl_absorpt_correction_T_max  0.26
_exptl_absorpt_process_details   'SADABS V2014/2 (Bruker AXS Inc.)'

_exptl_special_details           
; 
 ? 
;

_diffrn_ambient_temperature      100(2)
_diffrn_radiation_wavelength     0.71073
_diffrn_radiation_type           MoK\a
_diffrn_source                   'Sealed Mo X-Ray Tube'
_diffrn_measurement_device_type  'Bruker APEX-II CCD'
_diffrn_measurement_method       '\f and \w scans'
_diffrn_detector_area_resol_mean 8.3333
_diffrn_reflns_number            25618
_diffrn_reflns_av_unetI/netI     0.0257
_diffrn_reflns_av_R_equivalents  0.0206
_diffrn_reflns_limit_h_min       -14
_diffrn_reflns_limit_h_max       14
_diffrn_reflns_limit_k_min       -17
_diffrn_reflns_limit_k_max       16
_diffrn_reflns_limit_l_min       -21
_diffrn_reflns_limit_l_max       22
_diffrn_reflns_theta_min         1.914
_diffrn_reflns_theta_max         28.764
_diffrn_reflns_theta_full        25.242
_diffrn_measured_fraction_theta_max 0.902
_diffrn_measured_fraction_theta_full 0.991
_diffrn_reflns_Laue_measured_fraction_max 0.902
_diffrn_reflns_Laue_measured_fraction_full 0.991
_diffrn_reflns_point_group_measured_fraction_max 0.902
_diffrn_reflns_point_group_measured_fraction_full 0.991
_reflns_number_total             9977
_reflns_number_gt                8261
_reflns_threshold_expression     'I > 2\s(I)'
_reflns_Friedel_coverage         0.000
_reflns_Friedel_fraction_max     .
_reflns_Friedel_fraction_full    .

_reflns_special_details          
; 
 Reflections were merged by SHELXL according to the crystal 
 class for the calculation of statistics and refinement. 
  
 _reflns_Friedel_fraction is defined as the number of unique 
 Friedel pairs measured divided by the number that would be 
 possible theoretically, ignoring centric projections and 
 systematic absences. 
;

_computing_data_collection       'Bruker APEX2'
_computing_cell_refinement       'Bruker SAINT'
_computing_data_reduction        'Bruker SAINT'
_computing_structure_solution    'SHELXS-97 (Sheldrick 2008)'
_computing_structure_refinement  'SHELXL-2013 (Sheldrick, 2013)'
_computing_molecular_graphics    'Bruker SHELXTL'
_computing_publication_material  'Bruker SHELXTL'

_refine_special_details          
; 
 ? 
;
_refine_ls_structure_factor_coef Fsqd
_refine_ls_matrix_type           full
_refine_ls_weighting_scheme      calc
_refine_ls_weighting_details     
'w=1/[\s^2^(Fo^2^)+(0.0002P)^2^+12.4122P] where P=(Fo^2^+2Fc^2^)/3'
_atom_sites_solution_primary     ?
_atom_sites_solution_secondary   ?
_atom_sites_solution_hydrogens   geom
_refine_ls_hydrogen_treatment    constr
_refine_ls_extinction_method     none
_refine_ls_extinction_coef       .
_refine_ls_number_reflns         9977
_refine_ls_number_parameters     562
_refine_ls_number_restraints     798
_refine_ls_R_factor_all          0.0636
_refine_ls_R_factor_gt           0.0460
_refine_ls_wR_factor_ref         0.1023
_refine_ls_wR_factor_gt          0.0899
_refine_ls_goodness_of_fit_ref   1.123
_refine_ls_restrained_S_all      1.103
_refine_ls_shift/su_max          0.001
_refine_ls_shift/su_mean         0.000

loop_
_atom_site_label
_atom_site_type_symbol
_atom_site_fract_x
_atom_site_fract_y
_atom_site_fract_z
_atom_site_U_iso_or_equiv
_atom_site_adp_type
_atom_site_occupancy
_atom_site_site_symmetry_order
_atom_site_calc_flag
_atom_site_refinement_flags_posn
_atom_site_refinement_flags_adp
_atom_site_refinement_flags_occupancy
_atom_site_disorder_assembly
_atom_site_disorder_group
Pt1 Pt 0.51367(2) 0.24470(2) 0.57384(2) 0.04286(8) Uani 1 1 d . U . . .
N1 N 0.5236(4) 0.1219(4) 0.4420(3) 0.0459(11) Uani 1 1 d . U . . .
N2 N 0.3431(4) 0.2367(5) 0.4990(3) 0.0484(12) Uani 1 1 d . U . . .
B1 B 0.6861(6) 0.2098(6) 0.7307(4) 0.0437(13) Uani 1 1 d . U . . .
H1 H 0.5971 0.1757 0.7446 0.052 Uiso 1 1 calc R U . . .
B2 B 0.8081(5) 0.3017(6) 0.8180(4) 0.0417(13) Uani 1 1 d . U . . .
H2 H 0.7994 0.3289 0.8899 0.050 Uiso 1 1 calc R U . . .
B3 B 0.8842(5) 0.3932(6) 0.7786(4) 0.0416(13) Uani 1 1 d . U . . .
H3 H 0.9266 0.4809 0.8241 0.050 Uiso 1 1 calc R U . . .
B4 B 0.8063(5) 0.3572(6) 0.6664(4) 0.0440(13) Uani 1 1 d . U . . .
H4 H 0.7972 0.4211 0.6374 0.053 Uiso 1 1 calc R U . . .
B5 B 0.7538(7) 0.1311(7) 0.6408(4) 0.0533(16) Uani 1 1 d . U . . .
H5 H 0.7107 0.0440 0.5944 0.064 Uiso 1 1 calc R U . . .
B6 B 0.8266(6) 0.2210(7) 0.6015(4) 0.0526(16) Uani 1 1 d . U . . .
H6 H 0.8316 0.1939 0.5289 0.063 Uiso 1 1 calc R U . . .
B7 B 0.9203(7) 0.1690(7) 0.6708(4) 0.0588(17) Uani 1 1 d . U . . .
B8 B 0.9547(6) 0.2764(6) 0.7818(4) 0.0497(15) Uani 1 1 d . U . . .
B9 B 0.8297(7) 0.1643(7) 0.7517(4) 0.0532(15) Uani 1 1 d . U . . .
H9 H 0.8367 0.0995 0.7800 0.064 Uiso 1 1 calc R U . . .
B10 B 0.9507(6) 0.3111(7) 0.6868(4) 0.0523(15) Uani 1 1 d . U . . .
H10 H 1.0386 0.3444 0.6712 0.063 Uiso 1 1 calc R U . . .
B11 B 0.4919(5) 0.3680(6) 0.7907(4) 0.0383(12) Uani 1 1 d . U . . .
H11 H 0.4759 0.2832 0.7918 0.046 Uiso 1 1 calc R U . . .
C4 C 0.5944(4) 0.4796(5) 0.8700(3) 0.0358(10) Uani 1 1 d . U . . .
H12 H 0.6509 0.4665 0.9262 0.043 Uiso 1 1 calc R U . . .
B13 B 0.6662(5) 0.5653(6) 0.8294(4) 0.0396(12) Uani 1 1 d . U . . .
H13 H 0.7651 0.6093 0.8546 0.048 Uiso 1 1 calc R U . . .
B14 B 0.5961(5) 0.5088(6) 0.7142(4) 0.0416(13) Uani 1 1 d . U . . .
H14 H 0.6489 0.5177 0.6630 0.050 Uiso 1 1 calc R U . . .
B15 B 0.4328(6) 0.5144(7) 0.7040(4) 0.0463(14) Uani 1 1 d . U . . .
B16 B 0.3713(5) 0.4276(6) 0.7532(4) 0.0440(13) Uani 1 1 d . U . . .
H16 H 0.2729 0.3823 0.7281 0.053 Uiso 1 1 calc R U . . .
B17 B 0.4384(5) 0.4834(6) 0.8683(4) 0.0412(13) Uani 1 1 d . U . . .
H17 H 0.3869 0.4744 0.9201 0.049 Uiso 1 1 calc R U . . .
B18 B 0.5448(6) 0.6049(6) 0.8927(4) 0.0433(13) Uani 1 1 d . U . . .
H18 H 0.5634 0.6757 0.9601 0.052 Uiso 1 1 calc R U . . .
B19 B 0.5427(6) 0.6251(7) 0.7921(5) 0.0473(14) Uani 1 1 d . U . . .
H19 H 0.5597 0.7107 0.7927 0.057 Uiso 1 1 calc R U . . .
B20 B 0.3989(6) 0.5757(7) 0.8164(4) 0.0477(14) Uani 1 1 d . U . . .
C1 C 0.6865(5) 0.2475(5) 0.6411(3) 0.0413(12) Uani 1 1 d . U . . .
C2 C 0.7266(4) 0.3480(5) 0.7468(3) 0.0357(10) Uani 1 1 d . U . . .
C3 C 0.6260(4) 0.4234(4) 0.7681(3) 0.0340(10) Uani 1 1 d . U . . .
B12 B 0.4932(5) 0.3807(6) 0.6863(4) 0.0403(13) Uani 1 1 d . U . . .
C5 C 1.0063(15) 0.0695(14) 0.6385(9) 0.070(4) Uani 0.645(16) 1 d . U P A 1
H5A H 1.0437 0.0553 0.6906 0.084 Uiso 0.645(16) 1 calc R U P A 1
H5B H 0.9526 0.0001 0.5953 0.084 Uiso 0.645(16) 1 calc R U P A 1
C6 C 1.1101(12) 0.0994(10) 0.5955(7) 0.073(4) Uani 0.645(16) 1 d . U P A 1
H6A H 1.0737 0.1194 0.5470 0.109 Uiso 0.645(16) 1 calc R U P A 1
H6B H 1.1548 0.0353 0.5715 0.109 Uiso 0.645(16) 1 calc R U P A 1
H6C H 1.1689 0.1629 0.6402 0.109 Uiso 0.645(16) 1 calc R U P A 1
C5A C 1.028(2) 0.106(2) 0.6249(17) 0.055(5) Uani 0.355(16) 1 d . U P A 2
H5A1 H 1.0153 0.0908 0.5607 0.067 Uiso 0.355(16) 1 calc R U P A 2
H5A2 H 1.1121 0.1491 0.6543 0.067 Uiso 0.355(16) 1 calc R U P A 2
C6A C 1.013(2) 0.002(2) 0.6380(16) 0.074(6) Uani 0.355(16) 1 d . U P A 2
H6A1 H 1.0336 0.0184 0.7018 0.111 Uiso 0.355(16) 1 calc R U P A 2
H6A2 H 1.0706 -0.0472 0.6064 0.111 Uiso 0.355(16) 1 calc R U P A 2
H6A3 H 0.9266 -0.0353 0.6145 0.111 Uiso 0.355(16) 1 calc R U P A 2
C7 C 1.0824(6) 0.2895(6) 0.8482(4) 0.0593(18) Uani 1 1 d . U . . .
H7A H 1.1032 0.2139 0.8380 0.071 Uiso 1 1 calc R U . . .
H7B H 1.1505 0.3286 0.8321 0.071 Uiso 1 1 calc R U . . .
C8 C 1.0821(7) 0.3499(8) 0.9447(4) 0.081(3) Uani 1 1 d . U . . .
H8A H 1.0642 0.4259 0.9565 0.121 Uiso 1 1 calc R U . . .
H8B H 1.1646 0.3532 0.9789 0.121 Uiso 1 1 calc R U . . .
H8C H 1.0173 0.3107 0.9625 0.121 Uiso 1 1 calc R U . . .
C9 C 0.2888(6) 0.6492(7) 0.8409(5) 0.0667(19) Uani 1 1 d . U . . .
H9A H 0.3269 0.7287 0.8695 0.080 Uiso 1 1 calc R U . . .
H9B H 0.2338 0.6385 0.7844 0.080 Uiso 1 1 calc R U . . .
C10 C 0.2092(7) 0.6282(7) 0.8993(6) 0.080(2) Uani 1 1 d . U . . .
H10A H 0.1629 0.5524 0.8694 0.119 Uiso 1 1 calc R U . . .
H10B H 0.1495 0.6822 0.9126 0.119 Uiso 1 1 calc R U . . .
H10C H 0.2619 0.6359 0.9550 0.119 Uiso 1 1 calc R U . . .
C11 C 0.3578(6) 0.5374(8) 0.6245(5) 0.075(2) Uani 1 1 d . U . . .
H11A H 0.3601 0.4726 0.5686 0.090 Uiso 0.629(15) 1 calc R U P B 1
H11B H 0.2689 0.5366 0.6324 0.090 Uiso 0.629(15) 1 calc R U P B 1
H11C H 0.2911 0.4729 0.5909 0.090 Uiso 0.371(15) 1 calc R U P B 2
H11D H 0.3152 0.6033 0.6514 0.090 Uiso 0.371(15) 1 calc R U P B 2
C12 C 0.3906(11) 0.6300(12) 0.6107(8) 0.073(4) Uani 0.629(15) 1 d . U P B 1
H12A H 0.3852 0.6963 0.6638 0.109 Uiso 0.629(15) 1 calc R U P B 1
H12B H 0.3334 0.6292 0.5591 0.109 Uiso 0.629(15) 1 calc R U P B 1
H12C H 0.4769 0.6317 0.5993 0.109 Uiso 0.629(15) 1 calc R U P B 1
C12A C 0.4281(14) 0.5572(14) 0.5582(9) 0.041(4) Uani 0.371(15) 1 d . U P B 2
H12D H 0.5099 0.6022 0.5893 0.062 Uiso 0.371(15) 1 calc R U P B 2
H12E H 0.3795 0.5969 0.5285 0.062 Uiso 0.371(15) 1 calc R U P B 2
H12F H 0.4407 0.4855 0.5136 0.062 Uiso 0.371(15) 1 calc R U P B 2
C13 C 0.6099(6) 0.0555(5) 0.4158(4) 0.0561(16) Uani 1 1 d . U . . .
H13A H 0.6659 0.0445 0.4602 0.067 Uiso 1 1 calc R U . . .
C14 C 0.6229(6) 0.0012(5) 0.3273(4) 0.0543(15) Uani 1 1 d . U . . .
H14A H 0.6853 -0.0463 0.3122 0.065 Uiso 1 1 calc R U . . .
C15 C 0.5439(5) 0.0171(5) 0.2609(3) 0.0432(12) Uani 1 1 d . U . . .
C16 C 0.4498(5) 0.0827(4) 0.2881(3) 0.0389(11) Uani 1 1 d . U . . .
H16A H 0.3915 0.0934 0.2447 0.047 Uiso 1 1 calc R U . . .
C17 C 0.4401(5) 0.1322(5) 0.3771(3) 0.0389(11) Uani 1 1 d . U . . .
C18 C 0.3360(5) 0.1930(5) 0.4090(3) 0.0388(11) Uani 1 1 d . U . . .
C19 C 0.2321(5) 0.2009(5) 0.3532(3) 0.0429(12) Uani 1 1 d . U . . .
H19A H 0.2312 0.1733 0.2907 0.051 Uiso 1 1 calc R U . . .
C20 C 0.1306(5) 0.2478(6) 0.3864(4) 0.0535(15) Uani 1 1 d . U . . .
C21 C 0.1361(5) 0.2826(8) 0.4779(4) 0.079(3) Uani 1 1 d . U . . .
H21 H 0.0663 0.3105 0.5039 0.095 Uiso 1 1 calc R U . . .
C22 C 0.2417(5) 0.2768(8) 0.5307(4) 0.077(2) Uani 1 1 d . U . . .
H22 H 0.2432 0.3026 0.5932 0.092 Uiso 1 1 calc R U . . .
C23 C 0.5585(6) -0.0331(5) 0.1629(3) 0.0450(12) Uani 1 1 d . U . . .
C24 C 0.6654(6) -0.1042(5) 0.1485(4) 0.0548(15) Uani 1 1 d . U . . .
H24A H 0.6703 -0.1368 0.0849 0.082 Uiso 1 1 calc R U . . .
H24B H 0.6492 -0.1641 0.1689 0.082 Uiso 1 1 calc R U . . .
H24C H 0.7451 -0.0573 0.1826 0.082 Uiso 1 1 calc R U . . .
C25 C 0.5881(6) 0.0626(5) 0.1347(4) 0.0493(13) Uani 1 1 d . U . . .
H25A H 0.5179 0.1060 0.1400 0.074 Uiso 1 1 calc R U . . .
H25B H 0.6009 0.0324 0.0726 0.074 Uiso 1 1 calc R U . . .
H25C H 0.6647 0.1110 0.1733 0.074 Uiso 1 1 calc R U . . .
C26 C 0.4361(6) -0.1061(5) 0.1040(3) 0.0486(14) Uani 1 1 d . U . . .
H26A H 0.3670 -0.0614 0.1124 0.073 Uiso 1 1 calc R U . . .
H26B H 0.4176 -0.1689 0.1208 0.073 Uiso 1 1 calc R U . . .
H26C H 0.4456 -0.1347 0.0413 0.073 Uiso 1 1 calc R U . . .
C27 C 0.0186(5) 0.2648(6) 0.3290(4) 0.0685(18) Uani 1 1 d D U . . .
C28A C -0.0972(15) 0.1887(18) 0.3118(15) 0.099(7) Uani 0.390(14) 1 d D U P C 2
H28A H -0.1636 0.2054 0.2743 0.149 Uiso 0.390(14) 1 calc R U P C 2
H28B H -0.1232 0.1981 0.3685 0.149 Uiso 0.390(14) 1 calc R U P C 2
H28C H -0.0822 0.1115 0.2811 0.149 Uiso 0.390(14) 1 calc R U P C 2
C29A C 0.0586(13) 0.2720(18) 0.2461(9) 0.067(5) Uani 0.390(14) 1 d D U P C 2
H29A H 0.1382 0.3223 0.2634 0.100 Uiso 0.390(14) 1 calc R U P C 2
H29B H -0.0062 0.3007 0.2169 0.100 Uiso 0.390(14) 1 calc R U P C 2
H29C H 0.0696 0.1975 0.2048 0.100 Uiso 0.390(14) 1 calc R U P C 2
C30A C 0.0007(19) 0.3864(12) 0.3859(12) 0.088(5) Uani 0.390(14) 1 d D U P C 2
H30A H 0.0785 0.4366 0.3963 0.132 Uiso 0.390(14) 1 calc R U P C 2
H30B H -0.0194 0.3912 0.4432 0.132 Uiso 0.390(14) 1 calc R U P C 2
H30C H -0.0681 0.4082 0.3540 0.132 Uiso 0.390(14) 1 calc R U P C 2
C28 C -0.1042(8) 0.2401(11) 0.3596(7) 0.061(3) Uani 0.610(14) 1 d D U P C 1
H28D H -0.1116 0.1646 0.3583 0.092 Uiso 0.610(14) 1 calc R U P C 1
H28E H -0.1760 0.2458 0.3195 0.092 Uiso 0.610(14) 1 calc R U P C 1
H28F H -0.1030 0.2943 0.4206 0.092 Uiso 0.610(14) 1 calc R U P C 1
C29 C -0.0005(11) 0.1790(14) 0.2316(6) 0.103(5) Uani 0.610(14) 1 d D U P C 1
H29D H -0.0063 0.1035 0.2303 0.155 Uiso 0.610(14) 1 calc R U P C 1
H29E H 0.0710 0.1922 0.2046 0.155 Uiso 0.610(14) 1 calc R U P C 1
H29F H -0.0781 0.1868 0.1979 0.155 Uiso 0.610(14) 1 calc R U P C 1
C30 C 0.0273(14) 0.3808(10) 0.3327(11) 0.107(5) Uani 0.610(14) 1 d D U P C 1
H30D H -0.0469 0.3871 0.2948 0.160 Uiso 0.610(14) 1 calc R U P C 1
H30E H 0.1032 0.3975 0.3113 0.160 Uiso 0.610(14) 1 calc R U P C 1
H30F H 0.0312 0.4339 0.3943 0.160 Uiso 0.610(14) 1 calc R U P C 1
O1 O 0.0000 0.0000 0.0000 0.273(10) Uiso 1 2 d S . P . .
C31 C 0.1312(14) -0.0020(13) 0.0262(11) 0.088(5) Uiso 0.593(15) 1 d . . P D 1
H31A H 0.1402 -0.0304 0.0739 0.106 Uiso 0.593(15) 1 calc R U P D 1
H31B H 0.1611 -0.0559 -0.0255 0.106 Uiso 0.593(15) 1 calc R U P D 1
C32 C 0.2112(11) 0.1021(10) 0.0574(8) 0.124(4) Uiso 1 1 d . . . . .
H32A H 0.2155 0.1417 0.1219 0.186 Uiso 0.593(15) 1 calc R U P D 1
H32B H 0.1773 0.1475 0.0269 0.186 Uiso 0.593(15) 1 calc R U P D 1
H32C H 0.2956 0.0888 0.0450 0.186 Uiso 0.593(15) 1 calc R U P D 1
H32D H 0.2602 0.1761 0.0766 0.186 Uiso 0.407(15) 1 calc R U P D 2
H32E H 0.2541 0.0456 0.0176 0.186 Uiso 0.407(15) 1 calc R U P D 2
H32F H 0.2029 0.0859 0.1098 0.186 Uiso 0.407(15) 1 calc R U P D 2
C31A C 0.0809(18) 0.1001(16) 0.0082(13) 0.072(6) Uiso 0.407(15) 1 d . . P D 2
H31C H 0.0454 0.1680 0.0417 0.087 Uiso 0.407(15) 1 calc R U P D 2
H31D H 0.0865 0.0981 -0.0518 0.087 Uiso 0.407(15) 1 calc R U P D 2

loop_
_atom_site_aniso_label
_atom_site_aniso_U_11
_atom_site_aniso_U_22
_atom_site_aniso_U_33
_atom_site_aniso_U_23
_atom_site_aniso_U_13
_atom_site_aniso_U_12
Pt1 0.02887(10) 0.06715(15) 0.02048(9) 0.01029(9) -0.00705(7) -0.00330(9)
N1 0.045(2) 0.054(3) 0.0250(19) 0.0079(18) -0.0105(17) -0.002(2)
N2 0.028(2) 0.083(3) 0.0231(19) 0.015(2) -0.0047(15) -0.006(2)
B1 0.041(3) 0.051(3) 0.026(2) 0.007(2) -0.008(2) 0.007(2)
B2 0.033(3) 0.057(3) 0.024(2) 0.007(2) -0.0056(19) 0.009(2)
B3 0.024(2) 0.064(3) 0.023(2) 0.004(2) -0.0013(18) 0.008(2)
B4 0.027(2) 0.069(4) 0.024(2) 0.007(2) 0.0003(19) 0.004(2)
B5 0.051(3) 0.063(4) 0.028(3) 0.003(2) -0.009(2) 0.014(3)
B6 0.040(3) 0.075(4) 0.026(2) 0.003(2) -0.003(2) 0.015(3)
B7 0.050(3) 0.075(4) 0.029(3) 0.000(3) -0.007(2) 0.021(3)
B8 0.038(3) 0.069(4) 0.026(2) 0.002(2) -0.003(2) 0.018(2)
B9 0.049(3) 0.062(4) 0.030(3) 0.003(2) -0.010(2) 0.016(3)
B10 0.032(3) 0.082(4) 0.028(3) 0.005(3) 0.002(2) 0.016(3)
B11 0.028(2) 0.059(3) 0.025(2) 0.017(2) -0.0006(18) -0.003(2)
C4 0.030(2) 0.051(3) 0.022(2) 0.0110(19) 0.0010(16) 0.0042(19)
B13 0.029(2) 0.051(3) 0.037(3) 0.015(2) 0.004(2) 0.006(2)
B14 0.026(2) 0.067(3) 0.037(3) 0.026(2) 0.005(2) 0.009(2)
B15 0.029(3) 0.083(4) 0.039(3) 0.035(3) 0.010(2) 0.013(2)
B16 0.028(2) 0.079(4) 0.027(2) 0.024(2) 0.0034(19) 0.006(2)
B17 0.030(3) 0.067(4) 0.028(2) 0.021(2) 0.0042(19) 0.007(2)
B18 0.033(3) 0.058(3) 0.038(3) 0.018(2) 0.005(2) 0.012(2)
B19 0.037(3) 0.066(4) 0.050(3) 0.034(3) 0.011(2) 0.015(2)
B20 0.035(3) 0.080(4) 0.038(3) 0.031(3) 0.009(2) 0.016(3)
C1 0.034(2) 0.056(3) 0.020(2) 0.0041(19) -0.0051(16) 0.004(2)
C2 0.025(2) 0.050(3) 0.0211(19) 0.0054(18) -0.0031(15) 0.0036(18)
C3 0.025(2) 0.050(3) 0.023(2) 0.0122(18) -0.0005(15) 0.0024(17)
B12 0.022(2) 0.070(3) 0.022(2) 0.014(2) -0.0017(17) 0.001(2)
C5 0.078(7) 0.083(8) 0.034(5) 0.007(5) -0.004(4) 0.039(6)
C6 0.082(7) 0.081(8) 0.049(6) 0.013(5) 0.008(5) 0.050(6)
C5A 0.044(7) 0.074(9) 0.033(8) 0.007(6) -0.002(6) 0.014(6)
C6A 0.069(13) 0.080(10) 0.072(14) 0.024(9) 0.016(10) 0.026(9)
C7 0.041(3) 0.085(5) 0.035(3) 0.007(3) -0.006(2) 0.023(3)
C8 0.053(4) 0.134(7) 0.037(3) 0.018(4) -0.010(3) 0.029(4)
C9 0.046(3) 0.111(5) 0.063(4) 0.048(4) 0.019(3) 0.037(3)
C10 0.068(5) 0.088(6) 0.096(6) 0.035(5) 0.051(4) 0.032(4)
C11 0.043(3) 0.156(7) 0.066(4) 0.078(4) 0.020(3) 0.036(4)
C12 0.068(7) 0.112(9) 0.059(7) 0.054(7) 0.013(6) 0.030(6)
C12A 0.046(8) 0.065(11) 0.026(6) 0.028(7) 0.015(5) 0.019(7)
C13 0.056(3) 0.064(4) 0.029(2) 0.005(2) -0.016(2) 0.010(3)
C14 0.059(3) 0.054(4) 0.030(2) 0.002(2) -0.012(2) 0.009(3)
C15 0.049(3) 0.039(3) 0.027(2) 0.0039(19) -0.0078(19) -0.003(2)
C16 0.043(3) 0.038(3) 0.024(2) 0.0078(19) -0.0090(18) -0.006(2)
C17 0.036(2) 0.044(3) 0.028(2) 0.0113(19) -0.0079(17) -0.008(2)
C18 0.032(2) 0.053(3) 0.025(2) 0.014(2) -0.0042(16) -0.011(2)
C19 0.032(2) 0.067(4) 0.024(2) 0.018(2) -0.0027(17) -0.007(2)
C20 0.025(2) 0.098(5) 0.030(2) 0.023(3) -0.0024(18) -0.004(2)
C21 0.025(3) 0.168(8) 0.031(3) 0.028(3) 0.002(2) 0.007(3)
C22 0.030(3) 0.156(7) 0.026(3) 0.021(3) 0.000(2) 0.006(3)
C23 0.054(3) 0.039(3) 0.027(2) 0.003(2) -0.005(2) 0.001(2)
C24 0.064(4) 0.048(3) 0.035(3) 0.002(2) -0.005(2) 0.011(3)
C25 0.055(3) 0.045(3) 0.038(3) 0.009(2) 0.002(2) 0.005(2)
C26 0.061(3) 0.046(3) 0.024(2) 0.006(2) -0.008(2) -0.003(3)
C27 0.035(3) 0.132(6) 0.037(3) 0.035(3) -0.001(2) 0.014(3)
C28A 0.050(7) 0.168(14) 0.077(13) 0.058(11) -0.016(7) -0.008(8)
C29A 0.029(7) 0.128(15) 0.047(7) 0.042(8) -0.003(5) 0.019(8)
C30A 0.052(10) 0.145(9) 0.063(9) 0.036(7) 0.004(8) 0.027(7)
C28 0.025(4) 0.096(8) 0.044(6) 0.012(5) -0.009(3) 0.009(4)
C29 0.044(7) 0.194(12) 0.040(5) 0.016(6) -0.012(4) 0.032(8)
C30 0.070(9) 0.148(8) 0.100(11) 0.068(7) -0.030(8) -0.008(6)

_geom_special_details            
; 
 All esds (except the esd in the dihedral angle between two l.s. planes) 
 are estimated using the full covariance matrix.  The cell esds are taken 
 into account individually in the estimation of esds in distances, angles 
 and torsion angles; correlations between esds in cell parameters are only 
 used when they are defined by crystal symmetry.  An approximate (isotropic) 
 treatment of cell esds is used for estimating esds involving l.s. planes. 
;

loop_
_geom_bond_atom_site_label_1
_geom_bond_atom_site_label_2
_geom_bond_distance
_geom_bond_site_symmetry_2
_geom_bond_publ_flag
Pt1 C1 2.037(5) . ?
Pt1 N2 2.053(4) . ?
Pt1 B12 2.073(6) . ?
Pt1 N1 2.175(5) . ?
N1 C13 1.332(8) . ?
N1 C17 1.362(6) . ?
N2 C22 1.340(8) . ?
N2 C18 1.358(6) . ?
B1 C1 1.732(8) . ?
B1 C2 1.738(9) . ?
B1 B5 1.744(9) . ?
B1 B9 1.751(9) . ?
B1 B2 1.782(8) . ?
B1 H1 1.1200 . ?
B2 C2 1.700(8) . ?
B2 B9 1.766(10) . ?
B2 B3 1.772(10) . ?
B2 B8 1.784(9) . ?
B2 H2 1.1200 . ?
B3 C2 1.705(7) . ?
B3 B10 1.772(8) . ?
B3 B8 1.781(10) . ?
B3 B4 1.791(8) . ?
B3 H3 1.1200 . ?
B4 C2 1.715(8) . ?
B4 C1 1.741(9) . ?
B4 B6 1.744(10) . ?
B4 B10 1.760(9) . ?
B4 H4 1.1200 . ?
B5 B6 1.738(12) . ?
B5 C1 1.743(9) . ?
B5 B9 1.773(9) . ?
B5 B7 1.784(10) . ?
B5 H5 1.1200 . ?
B6 C1 1.742(9) . ?
B6 B10 1.774(9) . ?
B6 B7 1.791(10) . ?
B6 H6 1.1200 . ?
B7 C5A 1.59(3) . ?
B7 C5 1.628(17) . ?
B7 B10 1.776(12) . ?
B7 B9 1.778(11) . ?
B7 B8 1.795(9) . ?
B8 C7 1.600(8) . ?
B8 B9 1.785(11) . ?
B8 B10 1.789(10) . ?
B9 H9 1.1200 . ?
B10 H10 1.1200 . ?
B11 C4 1.722(8) . ?
B11 C3 1.724(7) . ?
B11 B16 1.739(9) . ?
B11 B17 1.765(9) . ?
B11 B12 1.797(8) . ?
B11 H11 1.1200 . ?
C4 C3 1.652(6) . ?
C4 B18 1.689(9) . ?
C4 B17 1.693(7) . ?
C4 B13 1.704(8) . ?
C4 H12 1.1200 . ?
B13 C3 1.727(8) . ?
B13 B19 1.762(9) . ?
B13 B18 1.777(9) . ?
B13 B14 1.783(8) . ?
B13 H13 1.1200 . ?
B14 C3 1.704(8) . ?
B14 B15 1.767(8) . ?
B14 B19 1.773(10) . ?
B14 B12 1.802(9) . ?
B14 H14 1.1200 . ?
B15 C11 1.591(8) . ?
B15 B16 1.774(9) . ?
B15 B19 1.809(10) . ?
B15 B20 1.818(9) . ?
B15 B12 1.853(10) . ?
B16 B17 1.773(8) . ?
B16 B20 1.793(11) . ?
B16 B12 1.830(8) . ?
B16 H16 1.1200 . ?
B17 B18 1.767(10) . ?
B17 B20 1.780(9) . ?
B17 H17 1.1200 . ?
B18 B19 1.777(9) . ?
B18 B20 1.798(9) . ?
B18 H18 1.1200 . ?
B19 B20 1.795(9) . ?
B19 H19 1.1200 . ?
B20 C9 1.592(9) . ?
C1 C2 1.703(7) . ?
C2 C3 1.516(7) . ?
C3 B12 1.726(7) . ?
C5 C6 1.51(2) . ?
C5 H5A 0.9900 . ?
C5 H5B 0.9900 . ?
C6 H6A 0.9800 . ?
C6 H6B 0.9800 . ?
C6 H6C 0.9800 . ?
C5A C6A 1.46(4) . ?
C5A H5A1 0.9900 . ?
C5A H5A2 0.9900 . ?
C6A H6A1 0.9800 . ?
C6A H6A2 0.9800 . ?
C6A H6A3 0.9800 . ?
C7 C8 1.480(8) . ?
C7 H7A 0.9900 . ?
C7 H7B 0.9900 . ?
C8 H8A 0.9800 . ?
C8 H8B 0.9800 . ?
C8 H8C 0.9800 . ?
C9 C10 1.465(9) . ?
C9 H9A 0.9900 . ?
C9 H9B 0.9900 . ?
C10 H10A 0.9800 . ?
C10 H10B 0.9800 . ?
C10 H10C 0.9800 . ?
C11 C12 1.350(14) . ?
C11 C12A 1.505(14) . ?
C11 H11A 0.9900 . ?
C11 H11B 0.9900 . ?
C11 H11C 0.9900 . ?
C11 H11D 0.9900 . ?
C12 H12A 0.9800 . ?
C12 H12B 0.9800 . ?
C12 H12C 0.9800 . ?
C12A H12D 0.9800 . ?
C12A H12E 0.9800 . ?
C12A H12F 0.9800 . ?
C13 C14 1.389(8) . ?
C13 H13A 0.9500 . ?
C14 C15 1.389(7) . ?
C14 H14A 0.9500 . ?
C15 C16 1.395(8) . ?
C15 C23 1.530(7) . ?
C16 C17 1.381(7) . ?
C16 H16A 0.9500 . ?
C17 C18 1.472(8) . ?
C18 C19 1.395(7) . ?
C19 C20 1.379(8) . ?
C19 H19A 0.9500 . ?
C20 C21 1.390(8) . ?
C20 C27 1.524(8) . ?
C21 C22 1.369(8) . ?
C21 H21 0.9500 . ?
C22 H22 0.9500 . ?
C23 C25 1.525(8) . ?
C23 C24 1.532(8) . ?
C23 C26 1.535(7) . ?
C24 H24A 0.9800 . ?
C24 H24B 0.9800 . ?
C24 H24C 0.9800 . ?
C25 H25A 0.9800 . ?
C25 H25B 0.9800 . ?
C25 H25C 0.9800 . ?
C26 H26A 0.9800 . ?
C26 H26B 0.9800 . ?
C26 H26C 0.9800 . ?
C27 C28A 1.464(10) . ?
C27 C30 1.495(10) . ?
C27 C29A 1.523(10) . ?
C27 C29 1.540(9) . ?
C27 C28 1.541(9) . ?
C27 C30A 1.551(11) . ?
C28A H28A 0.9800 . ?
C28A H28B 0.9800 . ?
C28A H28C 0.9800 . ?
C29A H29A 0.9800 . ?
C29A H29B 0.9800 . ?
C29A H29C 0.9800 . ?
C30A H30A 0.9800 . ?
C30A H30B 0.9800 . ?
C30A H30C 0.9800 . ?
C28 H28D 0.9800 . ?
C28 H28E 0.9800 . ?
C28 H28F 0.9800 . ?
C29 H29D 0.9800 . ?
C29 H29E 0.9800 . ?
C29 H29F 0.9800 . ?
C30 H30D 0.9800 . ?
C30 H30E 0.9800 . ?
C30 H30F 0.9800 . ?
O1 C31 1.436(15) 2 ?
O1 C31 1.436(15) . ?
O1 C31A 1.471(19) 2 ?
O1 C31A 1.471(19) . ?
C31 C32 1.426(17) . ?
C31 H31A 0.9900 . ?
C31 H31B 0.9900 . ?
C32 C31A 1.53(2) . ?
C32 H32A 0.9800 . ?
C32 H32B 0.9800 . ?
C32 H32C 0.9800 . ?
C32 H32D 0.9800 . ?
C32 H32E 0.9800 . ?
C32 H32F 0.9800 . ?
C31A H31C 0.9900 . ?
C31A H31D 0.9900 . ?

loop_
_geom_angle_atom_site_label_1
_geom_angle_atom_site_label_2
_geom_angle_atom_site_label_3
_geom_angle
_geom_angle_site_symmetry_1
_geom_angle_site_symmetry_3
_geom_angle_publ_flag
C1 Pt1 N2 176.6(2) . . ?
C1 Pt1 B12 87.0(2) . . ?
N2 Pt1 B12 96.2(2) . . ?
C1 Pt1 N1 100.17(19) . . ?
N2 Pt1 N1 76.48(18) . . ?
B12 Pt1 N1 168.8(2) . . ?
C13 N1 C17 117.3(5) . . ?
C13 N1 Pt1 129.8(3) . . ?
C17 N1 Pt1 111.8(4) . . ?
C22 N2 C18 117.5(5) . . ?
C22 N2 Pt1 126.1(4) . . ?
C18 N2 Pt1 116.3(4) . . ?
C1 B1 C2 58.8(3) . . ?
C1 B1 B5 60.2(4) . . ?
C2 B1 B5 105.4(5) . . ?
C1 B1 B9 108.4(5) . . ?
C2 B1 B9 104.6(5) . . ?
B5 B1 B9 60.9(4) . . ?
C1 B1 B2 107.1(5) . . ?
C2 B1 B2 57.7(3) . . ?
B5 B1 B2 108.5(5) . . ?
B9 B1 B2 59.9(4) . . ?
C1 B1 H1 121.7 . . ?
C2 B1 H1 124.9 . . ?
B5 B1 H1 121.5 . . ?
B9 B1 H1 122.0 . . ?
B2 B1 H1 122.1 . . ?
C2 B2 B9 105.6(4) . . ?
C2 B2 B3 58.8(3) . . ?
B9 B2 B3 108.0(5) . . ?
C2 B2 B1 59.8(3) . . ?
B9 B2 B1 59.2(4) . . ?
B3 B2 B1 108.2(4) . . ?
C2 B2 B8 105.9(4) . . ?
B9 B2 B8 60.4(4) . . ?
B3 B2 B8 60.1(4) . . ?
B1 B2 B8 108.1(4) . . ?
C2 B2 H2 123.7 . . ?
B9 B2 H2 122.4 . . ?
B3 B2 H2 121.5 . . ?
B1 B2 H2 121.5 . . ?
B8 B2 H2 121.9 . . ?
C2 B3 B2 58.5(3) . . ?
C2 B3 B10 104.8(4) . . ?
B2 B3 B10 107.7(5) . . ?
C2 B3 B8 105.8(5) . . ?
B2 B3 B8 60.3(4) . . ?
B10 B3 B8 60.5(4) . . ?
C2 B3 B4 58.7(3) . . ?
B2 B3 B4 106.9(4) . . ?
B10 B3 B4 59.2(3) . . ?
B8 B3 B4 107.9(4) . . ?
C2 B3 H3 124.3 . . ?
B2 B3 H3 122.0 . . ?
B10 B3 H3 122.5 . . ?
B8 B3 H3 121.6 . . ?
B4 B3 H3 122.2 . . ?
C2 B4 C1 59.0(3) . . ?
C2 B4 B6 105.9(5) . . ?
C1 B4 B6 60.0(4) . . ?
C2 B4 B10 104.9(5) . . ?
C1 B4 B10 108.1(5) . . ?
B6 B4 B10 60.8(4) . . ?
C2 B4 B3 58.2(3) . . ?
C1 B4 B3 107.3(5) . . ?
B6 B4 B3 108.6(5) . . ?
B10 B4 B3 59.9(3) . . ?
C2 B4 H4 124.4 . . ?
C1 B4 H4 121.7 . . ?
B6 B4 H4 121.5 . . ?
B10 B4 H4 122.1 . . ?
B3 B4 H4 121.9 . . ?
B6 B5 C1 60.1(4) . . ?
B6 B5 B1 108.5(5) . . ?
C1 B5 B1 59.6(4) . . ?
B6 B5 B9 108.5(5) . . ?
C1 B5 B9 107.0(5) . . ?
B1 B5 B9 59.7(4) . . ?
B6 B5 B7 61.1(4) . . ?
C1 B5 B7 108.6(6) . . ?
B1 B5 B7 108.6(4) . . ?
B9 B5 B7 60.0(4) . . ?
B6 B5 H5 121.0 . . ?
C1 B5 H5 122.2 . . ?
B1 B5 H5 121.7 . . ?
B9 B5 H5 122.2 . . ?
B7 B5 H5 120.9 . . ?
B5 B6 C1 60.1(4) . . ?
B5 B6 B4 108.7(5) . . ?
C1 B6 B4 59.9(4) . . ?
B5 B6 B10 108.2(5) . . ?
C1 B6 B10 107.4(4) . . ?
B4 B6 B10 60.0(4) . . ?
B5 B6 B7 60.7(4) . . ?
C1 B6 B7 108.2(5) . . ?
B4 B6 B7 108.5(4) . . ?
B10 B6 B7 59.7(4) . . ?
B5 B6 H6 121.1 . . ?
C1 B6 H6 122.0 . . ?
B4 B6 H6 121.4 . . ?
B10 B6 H6 122.1 . . ?
B7 B6 H6 121.4 . . ?
C5A B7 B10 108.5(11) . . ?
C5 B7 B10 130.1(9) . . ?
C5A B7 B9 136.9(11) . . ?
C5 B7 B9 115.0(8) . . ?
B10 B7 B9 106.9(5) . . ?
C5A B7 B5 129.4(11) . . ?
C5 B7 B5 117.5(8) . . ?
B10 B7 B5 106.2(5) . . ?
B9 B7 B5 59.7(4) . . ?
C5A B7 B6 112.9(10) . . ?
C5 B7 B6 126.9(7) . . ?
B10 B7 B6 59.6(4) . . ?
B9 B7 B6 105.9(5) . . ?
B5 B7 B6 58.2(4) . . ?
C5A B7 B8 121.2(10) . . ?
C5 B7 B8 121.5(7) . . ?
B10 B7 B8 60.1(4) . . ?
B9 B7 B8 60.0(4) . . ?
B5 B7 B8 107.7(5) . . ?
B6 B7 B8 107.6(5) . . ?
C7 B8 B3 122.6(5) . . ?
C7 B8 B2 123.1(5) . . ?
B3 B8 B2 59.6(4) . . ?
C7 B8 B9 122.7(6) . . ?
B3 B8 B9 106.7(4) . . ?
B2 B8 B9 59.3(4) . . ?
C7 B8 B10 122.6(6) . . ?
B3 B8 B10 59.5(4) . . ?
B2 B8 B10 106.4(4) . . ?
B9 B8 B10 106.0(4) . . ?
C7 B8 B7 121.3(5) . . ?
B3 B8 B7 107.4(5) . . ?
B2 B8 B7 107.1(5) . . ?
B9 B8 B7 59.5(4) . . ?
B10 B8 B7 59.4(4) . . ?
B1 B9 B2 60.9(4) . . ?
B1 B9 B5 59.3(4) . . ?
B2 B9 B5 108.0(5) . . ?
B1 B9 B7 108.5(5) . . ?
B2 B9 B7 108.7(6) . . ?
B5 B9 B7 60.3(4) . . ?
B1 B9 B8 109.4(5) . . ?
B2 B9 B8 60.3(4) . . ?
B5 B9 B8 108.6(6) . . ?
B7 B9 B8 60.5(4) . . ?
B1 B9 H9 121.2 . . ?
B2 B9 H9 121.3 . . ?
B5 B9 H9 122.0 . . ?
B7 B9 H9 121.3 . . ?
B8 B9 H9 120.9 . . ?
B4 B10 B3 60.9(3) . . ?
B4 B10 B6 59.1(4) . . ?
B3 B10 B6 108.1(4) . . ?
B4 B10 B7 108.5(5) . . ?
B3 B10 B7 108.7(5) . . ?
B6 B10 B7 60.6(4) . . ?
B4 B10 B8 108.9(5) . . ?
B3 B10 B8 60.0(4) . . ?
B6 B10 B8 108.6(6) . . ?
B7 B10 B8 60.5(4) . . ?
B4 B10 H10 121.4 . . ?
B3 B10 H10 121.3 . . ?
B6 B10 H10 121.8 . . ?
B7 B10 H10 121.1 . . ?
B8 B10 H10 121.2 . . ?
C4 B11 C3 57.3(3) . . ?
C4 B11 B16 104.7(5) . . ?
C3 B11 B16 105.1(4) . . ?
C4 B11 B17 58.1(3) . . ?
C3 B11 B17 104.9(4) . . ?
B16 B11 B17 60.8(4) . . ?
C4 B11 B12 106.3(4) . . ?
C3 B11 B12 58.7(3) . . ?
B16 B11 B12 62.3(3) . . ?
B17 B11 B12 111.7(5) . . ?
C4 B11 H11 124.8 . . ?
C3 B11 H11 125.0 . . ?
B16 B11 H11 122.3 . . ?
B17 B11 H11 121.1 . . ?
B12 B11 H11 119.7 . . ?
C3 C4 B18 112.6(4) . . ?
C3 C4 B17 111.6(4) . . ?
B18 C4 B17 63.0(4) . . ?
C3 C4 B13 61.9(3) . . ?
B18 C4 B13 63.2(4) . . ?
B17 C4 B13 115.0(4) . . ?
C3 C4 B11 61.4(3) . . ?
B18 C4 B11 114.7(4) . . ?
B17 C4 B11 62.2(3) . . ?
B13 C4 B11 114.6(4) . . ?
C3 C4 H12 120.3 . . ?
B18 C4 H12 117.7 . . ?
B17 C4 H12 118.4 . . ?
B13 C4 H12 117.2 . . ?
B11 C4 H12 117.9 . . ?
C4 B13 C3 57.6(3) . . ?
C4 B13 B19 104.2(4) . . ?
C3 B13 B19 104.9(4) . . ?
C4 B13 B18 58.0(3) . . ?
C3 B13 B18 105.0(4) . . ?
B19 B13 B18 60.3(4) . . ?
C4 B13 B14 103.8(4) . . ?
C3 B13 B14 58.1(3) . . ?
B19 B13 B14 60.0(4) . . ?
B18 B13 B14 107.8(4) . . ?
C4 B13 H13 125.1 . . ?
C3 B13 H13 124.3 . . ?
B19 B13 H13 122.9 . . ?
B18 B13 H13 122.1 . . ?
B14 B13 H13 122.6 . . ?
C3 B14 B15 106.3(4) . . ?
C3 B14 B19 105.3(4) . . ?
B15 B14 B19 61.5(4) . . ?
C3 B14 B13 59.3(3) . . ?
B15 B14 B13 109.4(4) . . ?
B19 B14 B13 59.4(4) . . ?
C3 B14 B12 58.9(3) . . ?
B15 B14 B12 62.5(4) . . ?
B19 B14 B12 111.9(4) . . ?
B13 B14 B12 110.2(4) . . ?
C3 B14 H14 124.7 . . ?
B15 B14 H14 120.6 . . ?
B19 B14 H14 121.3 . . ?
B13 B14 H14 121.1 . . ?
B12 B14 H14 119.0 . . ?
C11 B15 B14 121.3(5) . . ?
C11 B15 B16 125.1(5) . . ?
B14 B15 B16 106.4(4) . . ?
C11 B15 B19 120.0(6) . . ?
B14 B15 B19 59.4(4) . . ?
B16 B15 B19 106.3(4) . . ?
C11 B15 B20 121.3(5) . . ?
B14 B15 B20 107.2(4) . . ?
B16 B15 B20 59.9(4) . . ?
B19 B15 B20 59.3(4) . . ?
C11 B15 B12 122.4(6) . . ?
B14 B15 B12 59.7(4) . . ?
B16 B15 B12 60.6(4) . . ?
B19 B15 B12 108.0(4) . . ?
B20 B15 B12 109.4(4) . . ?
B11 B16 B17 60.3(3) . . ?
B11 B16 B15 109.4(4) . . ?
B17 B16 B15 109.0(5) . . ?
B11 B16 B20 109.2(4) . . ?
B17 B16 B20 59.9(4) . . ?
B15 B16 B20 61.3(4) . . ?
B11 B16 B12 60.4(3) . . ?
B17 B16 B12 109.7(4) . . ?
B15 B16 B12 61.8(4) . . ?
B20 B16 B12 111.5(5) . . ?
B11 B16 H16 121.4 . . ?
B17 B16 H16 121.5 . . ?
B15 B16 H16 120.5 . . ?
B20 B16 H16 120.3 . . ?
B12 B16 H16 119.6 . . ?
C4 B17 B11 59.7(3) . . ?
C4 B17 B18 58.4(3) . . ?
B11 B17 B18 108.8(4) . . ?
C4 B17 B16 104.4(4) . . ?
B11 B17 B16 58.9(3) . . ?
B18 B17 B16 108.6(4) . . ?
C4 B17 B20 105.5(4) . . ?
B11 B17 B20 108.6(4) . . ?
B18 B17 B20 60.9(4) . . ?
B16 B17 B20 60.6(4) . . ?
C4 B17 H17 124.6 . . ?
B11 B17 H17 121.2 . . ?
B18 B17 H17 121.0 . . ?
B16 B17 H17 122.7 . . ?
B20 B17 H17 121.5 . . ?
C4 B18 B17 58.6(4) . . ?
C4 B18 B13 58.8(3) . . ?
B17 B18 B13 107.9(5) . . ?
C4 B18 B19 104.2(4) . . ?
B17 B18 B19 107.5(5) . . ?
B13 B18 B19 59.5(4) . . ?
C4 B18 B20 104.9(5) . . ?
B17 B18 B20 59.9(4) . . ?
B13 B18 B20 108.2(4) . . ?
B19 B18 B20 60.3(4) . . ?
C4 B18 H18 124.8 . . ?
B17 B18 H18 121.7 . . ?
B13 B18 H18 121.5 . . ?
B19 B18 H18 122.8 . . ?
B20 B18 H18 122.0 . . ?
B13 B19 B14 60.6(4) . . ?
B13 B19 B18 60.3(3) . . ?
B14 B19 B18 108.2(5) . . ?
B13 B19 B20 109.0(5) . . ?
B14 B19 B20 107.8(5) . . ?
B18 B19 B20 60.4(4) . . ?
B13 B19 B15 108.4(5) . . ?
B14 B19 B15 59.1(4) . . ?
B18 B19 B15 108.6(5) . . ?
B20 B19 B15 60.6(4) . . ?
B13 B19 H19 121.0 . . ?
B14 B19 H19 122.1 . . ?
B18 B19 H19 121.4 . . ?
B20 B19 H19 121.2 . . ?
B15 B19 H19 121.7 . . ?
C9 B20 B17 121.9(5) . . ?
C9 B20 B16 123.1(6) . . ?
B17 B20 B16 59.5(4) . . ?
C9 B20 B19 123.1(6) . . ?
B17 B20 B19 106.2(4) . . ?
B16 B20 B19 106.1(5) . . ?
C9 B20 B18 121.8(6) . . ?
B17 B20 B18 59.2(4) . . ?
B16 B20 B18 106.4(5) . . ?
B19 B20 B18 59.3(4) . . ?
C9 B20 B15 122.9(5) . . ?
B17 B20 B15 106.8(5) . . ?
B16 B20 B15 58.9(4) . . ?
B19 B20 B15 60.1(4) . . ?
B18 B20 B15 107.4(4) . . ?
C2 C1 B1 60.8(3) . . ?
C2 C1 B4 59.7(3) . . ?
B1 C1 B4 110.4(4) . . ?
C2 C1 B6 106.4(4) . . ?
B1 C1 B6 108.9(4) . . ?
B4 C1 B6 60.1(4) . . ?
C2 C1 B5 107.1(4) . . ?
B1 C1 B5 60.3(4) . . ?
B4 C1 B5 108.6(4) . . ?
B6 C1 B5 59.8(4) . . ?
C2 C1 Pt1 115.8(3) . . ?
B1 C1 Pt1 115.3(4) . . ?
B4 C1 Pt1 120.7(4) . . ?
B6 C1 Pt1 129.4(3) . . ?
B5 C1 Pt1 125.9(4) . . ?
C3 C2 B2 125.8(4) . . ?
C3 C2 C1 110.8(4) . . ?
B2 C2 C1 112.3(4) . . ?
C3 C2 B3 124.4(4) . . ?
B2 C2 B3 62.7(4) . . ?
C1 C2 B3 113.2(4) . . ?
C3 C2 B4 114.9(4) . . ?
B2 C2 B4 113.9(4) . . ?
C1 C2 B4 61.2(3) . . ?
B3 C2 B4 63.1(3) . . ?
C3 C2 B1 117.1(4) . . ?
B2 C2 B1 62.4(3) . . ?
C1 C2 B1 60.4(3) . . ?
B3 C2 B1 113.5(4) . . ?
B4 C2 B1 111.3(4) . . ?
C2 C3 C4 121.5(4) . . ?
C2 C3 B14 121.4(4) . . ?
C4 C3 B14 109.7(4) . . ?
C2 C3 B11 115.6(5) . . ?
C4 C3 B11 61.3(3) . . ?
B14 C3 B11 112.7(4) . . ?
C2 C3 B12 114.1(4) . . ?
C4 C3 B12 112.9(4) . . ?
B14 C3 B12 63.4(4) . . ?
B11 C3 B12 62.8(3) . . ?
C2 C3 B13 120.8(4) . . ?
C4 C3 B13 60.5(3) . . ?
B14 C3 B13 62.6(4) . . ?
B11 C3 B13 113.3(4) . . ?
B12 C3 B13 116.7(4) . . ?
C3 B12 B11 58.6(3) . . ?
C3 B12 B14 57.7(3) . . ?
B11 B12 B14 104.9(4) . . ?
C3 B12 B16 101.2(4) . . ?
B11 B12 B16 57.3(3) . . ?
B14 B12 B16 102.6(5) . . ?
C3 B12 B15 101.8(4) . . ?
B11 B12 B15 103.6(4) . . ?
B14 B12 B15 57.8(4) . . ?
B16 B12 B15 57.6(4) . . ?
C3 B12 Pt1 112.0(4) . . ?
B11 B12 Pt1 120.5(4) . . ?
B14 B12 Pt1 117.0(4) . . ?
B16 B12 Pt1 137.6(4) . . ?
B15 B12 Pt1 133.8(4) . . ?
C6 C5 B7 111.4(12) . . ?
C6 C5 H5A 109.4 . . ?
B7 C5 H5A 109.4 . . ?
C6 C5 H5B 109.4 . . ?
B7 C5 H5B 109.4 . . ?
H5A C5 H5B 108.0 . . ?
C5 C6 H6A 109.5 . . ?
C5 C6 H6B 109.5 . . ?
H6A C6 H6B 109.5 . . ?
C5 C6 H6C 109.5 . . ?
H6A C6 H6C 109.5 . . ?
H6B C6 H6C 109.5 . . ?
C6A C5A B7 103.0(19) . . ?
C6A C5A H5A1 111.2 . . ?
B7 C5A H5A1 111.2 . . ?
C6A C5A H5A2 111.2 . . ?
B7 C5A H5A2 111.2 . . ?
H5A1 C5A H5A2 109.1 . . ?
C5A C6A H6A1 109.5 . . ?
C5A C6A H6A2 109.5 . . ?
H6A1 C6A H6A2 109.5 . . ?
C5A C6A H6A3 109.5 . . ?
H6A1 C6A H6A3 109.5 . . ?
H6A2 C6A H6A3 109.5 . . ?
C8 C7 B8 116.4(5) . . ?
C8 C7 H7A 108.2 . . ?
B8 C7 H7A 108.2 . . ?
C8 C7 H7B 108.2 . . ?
B8 C7 H7B 108.2 . . ?
H7A C7 H7B 107.3 . . ?
C7 C8 H8A 109.5 . . ?
C7 C8 H8B 109.5 . . ?
H8A C8 H8B 109.5 . . ?
C7 C8 H8C 109.5 . . ?
H8A C8 H8C 109.5 . . ?
H8B C8 H8C 109.5 . . ?
C10 C9 B20 117.7(6) . . ?
C10 C9 H9A 107.9 . . ?
B20 C9 H9A 107.9 . . ?
C10 C9 H9B 107.9 . . ?
B20 C9 H9B 107.9 . . ?
H9A C9 H9B 107.2 . . ?
C9 C10 H10A 109.5 . . ?
C9 C10 H10B 109.5 . . ?
H10A C10 H10B 109.5 . . ?
C9 C10 H10C 109.5 . . ?
H10A C10 H10C 109.5 . . ?
H10B C10 H10C 109.5 . . ?
C12 C11 B15 121.6(8) . . ?
C12A C11 B15 119.2(7) . . ?
C12 C11 H11A 106.9 . . ?
B15 C11 H11A 106.9 . . ?
C12 C11 H11B 106.9 . . ?
B15 C11 H11B 106.9 . . ?
H11A C11 H11B 106.7 . . ?
C12A C11 H11C 107.5 . . ?
B15 C11 H11C 107.5 . . ?
C12A C11 H11D 107.5 . . ?
B15 C11 H11D 107.5 . . ?
H11C C11 H11D 107.0 . . ?
C11 C12 H12A 109.5 . . ?
C11 C12 H12B 109.5 . . ?
H12A C12 H12B 109.5 . . ?
C11 C12 H12C 109.5 . . ?
H12A C12 H12C 109.5 . . ?
H12B C12 H12C 109.5 . . ?
C11 C12A H12D 109.5 . . ?
C11 C12A H12E 109.5 . . ?
H12D C12A H12E 109.5 . . ?
C11 C12A H12F 109.5 . . ?
H12D C12A H12F 109.5 . . ?
H12E C12A H12F 109.5 . . ?
N1 C13 C14 123.8(5) . . ?
N1 C13 H13A 118.1 . . ?
C14 C13 H13A 118.1 . . ?
C13 C14 C15 119.5(6) . . ?
C13 C14 H14A 120.3 . . ?
C15 C14 H14A 120.3 . . ?
C14 C15 C16 116.6(5) . . ?
C14 C15 C23 122.4(5) . . ?
C16 C15 C23 121.0(5) . . ?
C17 C16 C15 121.0(5) . . ?
C17 C16 H16A 119.5 . . ?
C15 C16 H16A 119.5 . . ?
N1 C17 C16 121.6(5) . . ?
N1 C17 C18 114.7(5) . . ?
C16 C17 C18 123.6(5) . . ?
N2 C18 C19 120.7(5) . . ?
N2 C18 C17 115.1(4) . . ?
C19 C18 C17 124.1(5) . . ?
C20 C19 C18 121.6(5) . . ?
C20 C19 H19A 119.2 . . ?
C18 C19 H19A 119.2 . . ?
C19 C20 C21 116.1(5) . . ?
C19 C20 C27 123.5(5) . . ?
C21 C20 C27 120.3(6) . . ?
C22 C21 C20 120.3(6) . . ?
C22 C21 H21 119.8 . . ?
C20 C21 H21 119.8 . . ?
N2 C22 C21 123.4(5) . . ?
N2 C22 H22 118.3 . . ?
C21 C22 H22 118.3 . . ?
C25 C23 C15 108.1(4) . . ?
C25 C23 C24 108.7(5) . . ?
C15 C23 C24 111.8(5) . . ?
C25 C23 C26 109.1(5) . . ?
C15 C23 C26 110.5(5) . . ?
C24 C23 C26 108.7(5) . . ?
C23 C24 H24A 109.5 . . ?
C23 C24 H24B 109.5 . . ?
H24A C24 H24B 109.5 . . ?
C23 C24 H24C 109.5 . . ?
H24A C24 H24C 109.5 . . ?
H24B C24 H24C 109.5 . . ?
C23 C25 H25A 109.5 . . ?
C23 C25 H25B 109.5 . . ?
H25A C25 H25B 109.5 . . ?
C23 C25 H25C 109.5 . . ?
H25A C25 H25C 109.5 . . ?
H25B C25 H25C 109.5 . . ?
C23 C26 H26A 109.5 . . ?
C23 C26 H26B 109.5 . . ?
H26A C26 H26B 109.5 . . ?
C23 C26 H26C 109.5 . . ?
H26A C26 H26C 109.5 . . ?
H26B C26 H26C 109.5 . . ?
C28A C27 C29A 114.9(8) . . ?
C28A C27 C20 115.2(10) . . ?
C30 C27 C20 112.9(7) . . ?
C29A C27 C20 109.5(7) . . ?
C30 C27 C29 110.5(8) . . ?
C20 C27 C29 111.4(7) . . ?
C30 C27 C28 108.0(8) . . ?
C20 C27 C28 110.1(6) . . ?
C29 C27 C28 103.5(6) . . ?
C28A C27 C30A 110.2(9) . . ?
C29A C27 C30A 103.6(8) . . ?
C20 C27 C30A 101.9(9) . . ?
C27 C28A H28A 109.5 . . ?
C27 C28A H28B 109.5 . . ?
H28A C28A H28B 109.5 . . ?
C27 C28A H28C 109.5 . . ?
H28A C28A H28C 109.5 . . ?
H28B C28A H28C 109.5 . . ?
C27 C29A H29A 109.5 . . ?
C27 C29A H29B 109.5 . . ?
H29A C29A H29B 109.5 . . ?
C27 C29A H29C 109.5 . . ?
H29A C29A H29C 109.5 . . ?
H29B C29A H29C 109.5 . . ?
C27 C30A H30A 109.5 . . ?
C27 C30A H30B 109.5 . . ?
H30A C30A H30B 109.5 . . ?
C27 C30A H30C 109.5 . . ?
H30A C30A H30C 109.5 . . ?
H30B C30A H30C 109.5 . . ?
C27 C28 H28D 109.5 . . ?
C27 C28 H28E 109.5 . . ?
H28D C28 H28E 109.5 . . ?
C27 C28 H28F 109.5 . . ?
H28D C28 H28F 109.5 . . ?
H28E C28 H28F 109.5 . . ?
C27 C29 H29D 109.5 . . ?
C27 C29 H29E 109.5 . . ?
H29D C29 H29E 109.5 . . ?
C27 C29 H29F 109.5 . . ?
H29D C29 H29F 109.5 . . ?
H29E C29 H29F 109.5 . . ?
C27 C30 H30D 109.5 . . ?
C27 C30 H30E 109.5 . . ?
H30D C30 H30E 109.5 . . ?
C27 C30 H30F 109.5 . . ?
H30D C30 H30F 109.5 . . ?
H30E C30 H30F 109.5 . . ?
C31 O1 C31 180.0(4) 2 . ?
C31A O1 C31A 180.0 2 . ?
C32 C31 O1 116.0(12) . . ?
C32 C31 H31A 108.3 . . ?
O1 C31 H31A 108.3 . . ?
C32 C31 H31B 108.3 . . ?
O1 C31 H31B 108.3 . . ?
H31A C31 H31B 107.4 . . ?
C31 C32 H32A 109.5 . . ?
C31 C32 H32B 109.5 . . ?
H32A C32 H32B 109.5 . . ?
C31 C32 H32C 109.5 . . ?
H32A C32 H32C 109.5 . . ?
H32B C32 H32C 109.5 . . ?
C31A C32 H32D 109.5 . . ?
C31A C32 H32E 109.5 . . ?
H32D C32 H32E 109.5 . . ?
C31A C32 H32F 109.5 . . ?
H32D C32 H32F 109.5 . . ?
H32E C32 H32F 109.5 . . ?
O1 C31A C32 108.2(13) . . ?
O1 C31A H31C 110.1 . . ?
C32 C31A H31C 110.1 . . ?
O1 C31A H31D 110.1 . . ?
C32 C31A H31D 110.1 . . ?
H31C C31A H31D 108.4 . . ?

_refine_diff_density_max         3.806
_refine_diff_density_min         -4.053
_refine_diff_density_rms         0.125

_shelxl_version_number           2013-4

_shelx_res_file                  
; 
TITL alex1523s_a.res in P-1 
CELL  0.71073  10.8488  13.1236  16.5110  112.701   97.749   94.541 
ZERR    1.000   0.0011   0.0014   0.0017    0.001    0.001    0.001 
LATT 1 
SFAC C  H  B  N  O  Pt 
UNIT 64  130 40 4 1 2 
L.S. 30 
BOND $H 
FMAP 2 
PLAN 12 
acta 
omit 3 -2 3 
omit 4 -4 1 
sadi c28 c29 c28 c30 c29 c30 c28a c29a c28a c30a c29a c30a 
DFIX 51 .01 C27 C28 C27 C29 C27 C30 c27 c28a c27 c29a c27 c30a 
TEMP -173 
RIGU 
WGHT    0.000200   12.412198 
FVAR       0.32217   0.62879   0.61002   0.64487   1.51904   0.59320   0.99925 
FVAR       1.02766 
MOLE 2 
part 0 
PT1   6    0.513672    0.244699    0.573841    11.00000    0.02887    0.06715 = 
         0.02048    0.01029   -0.00705   -0.00330 
N1    4    0.523558    0.121928    0.441963    11.00000    0.04489    0.05364 = 
         0.02503    0.00794   -0.01053   -0.00205 
N2    4    0.343125    0.236736    0.498998    11.00000    0.02831    0.08260 = 
         0.02311    0.01498   -0.00466   -0.00584 
B1    3    0.686073    0.209816    0.730742    11.00000    0.04147    0.05095 = 
         0.02622    0.00661   -0.00847    0.00712 
AFIX 153 
H1    2    0.597096    0.175695    0.744574    11.00000   -1.20000 
AFIX   0 
B2    3    0.808133    0.301711    0.818047    11.00000    0.03307    0.05694 = 
         0.02385    0.00704   -0.00564    0.00939 
AFIX 153 
H2    2    0.799372    0.328893    0.889944    11.00000   -1.20000 
AFIX   0 
B3    3    0.884177    0.393236    0.778624    11.00000    0.02391    0.06376 = 
         0.02328    0.00402   -0.00134    0.00764 
AFIX 153 
H3    2    0.926552    0.480867    0.824099    11.00000   -1.20000 
AFIX   0 
B4    3    0.806347    0.357182    0.666425    11.00000    0.02669    0.06853 = 
         0.02447    0.00730    0.00032    0.00427 
AFIX 153 
H4    2    0.797231    0.421112    0.637386    11.00000   -1.20000 
AFIX   0 
B5    3    0.753784    0.131085    0.640825    11.00000    0.05109    0.06304 = 
         0.02765    0.00264   -0.00881    0.01448 
AFIX 153 
H5    2    0.710737    0.043995    0.594435    11.00000   -1.20000 
AFIX   0 
B6    3    0.826599    0.220966    0.601451    11.00000    0.03969    0.07472 = 
         0.02617    0.00345   -0.00305    0.01527 
AFIX 153 
H6    2    0.831582    0.193855    0.528946    11.00000   -1.20000 
AFIX   0 
B7    3    0.920275    0.169003    0.670836    11.00000    0.05008    0.07531 = 
         0.02884   -0.00043   -0.00709    0.02103 
B8    3    0.954654    0.276444    0.781761    11.00000    0.03755    0.06887 = 
         0.02603    0.00240   -0.00348    0.01763 
B9    3    0.829729    0.164314    0.751725    11.00000    0.04893    0.06237 = 
         0.03020    0.00317   -0.01008    0.01620 
AFIX 153 
H9    2    0.836708    0.099503    0.780004    11.00000   -1.20000 
AFIX   0 
B10   3    0.950683    0.311057    0.686803    11.00000    0.03173    0.08172 = 
         0.02815    0.00521    0.00161    0.01634 
AFIX 153 
H10   2    1.038604    0.344403    0.671226    11.00000   -1.20000 
AFIX   0 
B11   3    0.491897    0.368007    0.790699    11.00000    0.02785    0.05938 = 
         0.02465    0.01689   -0.00061   -0.00259 
AFIX 153 
H11   2    0.475937    0.283242    0.791841    11.00000   -1.20000 
AFIX   0 
C4    1    0.594358    0.479640    0.869989    11.00000    0.03008    0.05063 = 
         0.02195    0.01104    0.00102    0.00424 
AFIX 153 
H12   2    0.650862    0.466497    0.926221    11.00000   -1.20000 
AFIX   0 
B13   3    0.666178    0.565327    0.829428    11.00000    0.02920    0.05056 = 
         0.03656    0.01528    0.00404    0.00645 
AFIX 153 
H13   2    0.765120    0.609294    0.854611    11.00000   -1.20000 
AFIX   0 
B14   3    0.596080    0.508761    0.714215    11.00000    0.02648    0.06713 = 
         0.03656    0.02622    0.00531    0.00907 
AFIX 153 
H14   2    0.648938    0.517658    0.662984    11.00000   -1.20000 
AFIX   0 
B15   3    0.432830    0.514424    0.704000    11.00000    0.02887    0.08292 = 
         0.03864    0.03464    0.00991    0.01273 
B16   3    0.371266    0.427585    0.753242    11.00000    0.02774    0.07937 = 
         0.02659    0.02383    0.00337    0.00583 
AFIX 153 
H16   2    0.272898    0.382268    0.728084    11.00000   -1.20000 
AFIX   0 
B17   3    0.438394    0.483442    0.868286    11.00000    0.02977    0.06731 = 
         0.02762    0.02060    0.00416    0.00736 
AFIX 153 
H17   2    0.386858    0.474438    0.920081    11.00000   -1.20000 
AFIX   0 
B18   3    0.544769    0.604904    0.892688    11.00000    0.03313    0.05833 = 
         0.03755    0.01753    0.00539    0.01204 
AFIX 153 
H18   2    0.563409    0.675716    0.960094    11.00000   -1.20000 
AFIX   0 
B19   3    0.542718    0.625071    0.792124    11.00000    0.03697    0.06644 = 
         0.05025    0.03352    0.01135    0.01521 
AFIX 153 
H19   2    0.559676    0.710672    0.792708    11.00000   -1.20000 
AFIX   0 
B20   3    0.398932    0.575708    0.816374    11.00000    0.03480    0.07982 = 
         0.03780    0.03127    0.00945    0.01617 
C1    1    0.686525    0.247463    0.641144    11.00000    0.03353    0.05600 = 
         0.02040    0.00407   -0.00506    0.00425 
C2    1    0.726588    0.347974    0.746797    11.00000    0.02537    0.04988 = 
         0.02108    0.00536   -0.00305    0.00365 
C3    1    0.626035    0.423371    0.768125    11.00000    0.02465    0.04957 = 
         0.02336    0.01216   -0.00054    0.00238 
B12   3    0.493216    0.380701    0.686261    11.00000    0.02196    0.07006 = 
         0.02227    0.01429   -0.00174    0.00117 
part 1 
C5    1    1.006314    0.069462    0.638535    41.00000    0.07846    0.08293 = 
         0.03390    0.00679   -0.00429    0.03902 
AFIX  23 
H5A   2    1.043696    0.055316    0.690638    41.00000   -1.20000 
H5B   2    0.952629    0.000074    0.595309    41.00000   -1.20000 
AFIX   0 
C6    1    1.110076    0.099390    0.595544    41.00000    0.08219    0.08085 = 
         0.04878    0.01289    0.00817    0.04987 
AFIX 137 
H6A   2    1.073706    0.119430    0.547026    41.00000   -1.50000 
H6B   2    1.154840    0.035265    0.571520    41.00000   -1.50000 
H6C   2    1.168937    0.162873    0.640222    41.00000   -1.50000 
AFIX   0 
part 2 
C5A   1    1.027952    0.105528    0.624934   -41.00000    0.04431    0.07390 = 
         0.03271    0.00671   -0.00208    0.01351 
AFIX  23 
H5A1  2    1.015316    0.090798    0.560676   -41.00000   -1.20000 
H5A2  2    1.112107    0.149140    0.654346   -41.00000   -1.20000 
AFIX   0 
C6A   1    1.013493    0.001870    0.637982   -41.00000    0.06857    0.07960 = 
         0.07195    0.02401    0.01619    0.02637 
AFIX 137 
H6A1  2    1.033621    0.018371    0.701839   -41.00000   -1.50000 
H6A2  2    1.070571   -0.047175    0.606432   -41.00000   -1.50000 
H6A3  2    0.926563   -0.035301    0.614451   -41.00000   -1.50000 
AFIX   0 
part 0 
C7    1    1.082373    0.289451    0.848214    11.00000    0.04117    0.08484 = 
         0.03469    0.00716   -0.00594    0.02277 
AFIX  23 
H7A   2    1.103246    0.213884    0.838022    11.00000   -1.20000 
H7B   2    1.150541    0.328621    0.832116    11.00000   -1.20000 
AFIX   0 
C8    1    1.082097    0.349893    0.944658    11.00000    0.05313    0.13411 = 
         0.03718    0.01831   -0.00961    0.02929 
AFIX 137 
H8A   2    1.064199    0.425856    0.956462    11.00000   -1.50000 
H8B   2    1.164566    0.353160    0.978875    11.00000   -1.50000 
H8C   2    1.017343    0.310675    0.962481    11.00000   -1.50000 
AFIX   0 
C9    1    0.288789    0.649218    0.840866    11.00000    0.04633    0.11084 = 
         0.06278    0.04833    0.01934    0.03699 
AFIX  23 
H9A   2    0.326945    0.728653    0.869488    11.00000   -1.20000 
H9B   2    0.233778    0.638496    0.784418    11.00000   -1.20000 
AFIX   0 
C10   1    0.209163    0.628194    0.899322    11.00000    0.06820    0.08785 = 
         0.09560    0.03487    0.05085    0.03232 
AFIX 137 
H10A  2    0.162858    0.552404    0.869417    11.00000   -1.50000 
H10B  2    0.149518    0.682219    0.912615    11.00000   -1.50000 
H10C  2    0.261852    0.635897    0.955034    11.00000   -1.50000 
AFIX   0 
C11   1    0.357771    0.537376    0.624546    11.00000    0.04290    0.15576 = 
         0.06587    0.07810    0.02037    0.03602 
part 1 
AFIX  23 
H11A  2    0.360126    0.472572    0.568629    21.00000   -1.20000 
H11B  2    0.268866    0.536596    0.632366    21.00000   -1.20000 
AFIX  23 
part 2 
H11C  2    0.291064    0.472915    0.590859   -21.00000   -1.20000 
H11D  2    0.315229    0.603274    0.651428   -21.00000   -1.20000 
AFIX   0 
  
part 1 
C12   1    0.390565    0.629963    0.610745    21.00000    0.06808    0.11222 = 
         0.05894    0.05364    0.01273    0.03008 
AFIX 137 
H12A  2    0.385240    0.696279    0.663751    21.00000   -1.50000 
H12B  2    0.333385    0.629150    0.559137    21.00000   -1.50000 
H12C  2    0.476877    0.631680    0.599328    21.00000   -1.50000 
AFIX   0 
part 2 
C12A  1    0.428084    0.557229    0.558194   -21.00000    0.04574    0.06523 = 
         0.02640    0.02818    0.01527    0.01949 
AFIX 137 
H12D  2    0.509905    0.602247    0.589268   -21.00000   -1.50000 
H12E  2    0.379462    0.596913    0.528515   -21.00000   -1.50000 
H12F  2    0.440680    0.485456    0.513587   -21.00000   -1.50000 
AFIX   0 
part 0 
C13   1    0.609937    0.055479    0.415756    11.00000    0.05610    0.06398 = 
         0.02854    0.00519   -0.01623    0.00951 
AFIX  43 
H13A  2    0.665946    0.044528    0.460164    11.00000   -1.20000 
AFIX   0 
C14   1    0.622921    0.001238    0.327262    11.00000    0.05904    0.05414 = 
         0.02965    0.00155   -0.01207    0.00939 
AFIX  43 
H14A  2    0.685343   -0.046326    0.312241    11.00000   -1.20000 
AFIX   0 
C15   1    0.543876    0.017116    0.260905    11.00000    0.04948    0.03868 = 
         0.02671    0.00386   -0.00781   -0.00320 
C16   1    0.449810    0.082657    0.288080    11.00000    0.04299    0.03818 = 
         0.02449    0.00779   -0.00900   -0.00613 
AFIX  43 
H16A  2    0.391516    0.093360    0.244689    11.00000   -1.20000 
AFIX   0 
C17   1    0.440114    0.132222    0.377079    11.00000    0.03559    0.04411 = 
         0.02764    0.01133   -0.00787   -0.00774 
C18   1    0.336024    0.192985    0.409046    11.00000    0.03223    0.05262 = 
         0.02465    0.01434   -0.00422   -0.01062 
C19   1    0.232079    0.200915    0.353173    11.00000    0.03202    0.06725 = 
         0.02439    0.01803   -0.00265   -0.00651 
AFIX  43 
H19A  2    0.231166    0.173330    0.290737    11.00000   -1.20000 
AFIX   0 
C20   1    0.130597    0.247849    0.386417    11.00000    0.02535    0.09784 = 
         0.02995    0.02254   -0.00243   -0.00362 
C21   1    0.136146    0.282600    0.477896    11.00000    0.02487    0.16803 = 
         0.03125    0.02757    0.00211    0.00689 
AFIX  43 
H21   2    0.066305    0.310492    0.503879    11.00000   -1.20000 
AFIX   0 
C22   1    0.241730    0.276839    0.530737    11.00000    0.03048    0.15618 = 
         0.02595    0.02128   -0.00025    0.00582 
AFIX  43 
H22   2    0.243198    0.302613    0.593158    11.00000   -1.20000 
AFIX   0 
C23   1    0.558488   -0.033104    0.162870    11.00000    0.05371    0.03937 = 
         0.02730    0.00288   -0.00527    0.00092 
C24   1    0.665427   -0.104235    0.148530    11.00000    0.06410    0.04780 = 
         0.03505    0.00182   -0.00454    0.01128 
AFIX 137 
H24A  2    0.670327   -0.136764    0.084930    11.00000   -1.50000 
H24B  2    0.649220   -0.164140    0.168907    11.00000   -1.50000 
H24C  2    0.745120   -0.057288    0.182582    11.00000   -1.50000 
AFIX   0 
C25   1    0.588149    0.062616    0.134688    11.00000    0.05461    0.04542 = 
         0.03821    0.00892    0.00153    0.00507 
AFIX 137 
H25A  2    0.517931    0.106008    0.140039    11.00000   -1.50000 
H25B  2    0.600887    0.032374    0.072599    11.00000   -1.50000 
H25C  2    0.664690    0.110977    0.173316    11.00000   -1.50000 
AFIX   0 
C26   1    0.436109   -0.106120    0.104018    11.00000    0.06132    0.04605 = 
         0.02419    0.00598   -0.00758   -0.00349 
AFIX 137 
H26A  2    0.366982   -0.061439    0.112417    11.00000   -1.50000 
H26B  2    0.417591   -0.168860    0.120820    11.00000   -1.50000 
H26C  2    0.445637   -0.134669    0.041251    11.00000   -1.50000 
AFIX   0 
C27   1    0.018565    0.264827    0.328968    11.00000    0.03501    0.13204 = 
         0.03744    0.03478   -0.00060    0.01440 
part 2 
C28A  1   -0.097181    0.188689    0.311792   -31.00000    0.04965    0.16811 = 
         0.07660    0.05845   -0.01593   -0.00769 
AFIX  33 
H28A  2   -0.163559    0.205420    0.274266   -31.00000   -1.50000 
H28B  2   -0.123239    0.198128    0.368534   -31.00000   -1.50000 
H28C  2   -0.082244    0.111540    0.281073   -31.00000   -1.50000 
AFIX   0 
C29A  1    0.058592    0.271952    0.246127   -31.00000    0.02908    0.12834 = 
         0.04724    0.04204   -0.00295    0.01918 
AFIX  33 
H29A  2    0.138154    0.322272    0.263423   -31.00000   -1.50000 
H29B  2   -0.006219    0.300663    0.216879   -31.00000   -1.50000 
H29C  2    0.069590    0.197504    0.204788   -31.00000   -1.50000 
AFIX   0 
C30A  1    0.000724    0.386416    0.385863   -31.00000    0.05173    0.14490 = 
         0.06284    0.03614    0.00391    0.02658 
AFIX  33 
H30A  2    0.078459    0.436647    0.396325   -31.00000   -1.50000 
H30B  2   -0.019448    0.391180    0.443201   -31.00000   -1.50000 
H30C  2   -0.068108    0.408223    0.354001   -31.00000   -1.50000 
AFIX   0 
part 1 
C28   1   -0.104174    0.240136    0.359637    31.00000    0.02470    0.09615 = 
         0.04381    0.01186   -0.00907    0.00903 
AFIX  33 
H28D  2   -0.111580    0.164584    0.358327    31.00000   -1.50000 
H28E  2   -0.176045    0.245830    0.319520    31.00000   -1.50000 
H28F  2   -0.102955    0.294292    0.420566    31.00000   -1.50000 
AFIX   0 
C29   1   -0.000464    0.179002    0.231615    31.00000    0.04361    0.19388 = 
         0.03960    0.01553   -0.01218    0.03197 
AFIX  33 
H29D  2   -0.006336    0.103479    0.230342    31.00000   -1.50000 
H29E  2    0.070963    0.192151    0.204611    31.00000   -1.50000 
H29F  2   -0.078127    0.186755    0.197935    31.00000   -1.50000 
AFIX   0 
C30   1    0.027267    0.380835    0.332653    31.00000    0.07005    0.14822 = 
         0.10044    0.06756   -0.03042   -0.00818 
AFIX  33 
H30D  2   -0.046916    0.387134    0.294773    31.00000   -1.50000 
H30E  2    0.103182    0.397493    0.311260    31.00000   -1.50000 
H30F  2    0.031238    0.433928    0.394341    31.00000   -1.50000 
AFIX   0 
part 0 
O1    5    0.000000    0.000000    0.000000    10.50000    0.27324 
part 1 
C31   1    0.131193   -0.002025    0.026220    61.00000    0.08792 
AFIX  23 
H31A  2    0.140245   -0.030415    0.073919    61.00000   -1.20000 
H31B  2    0.161145   -0.055916   -0.025501    61.00000   -1.20000 
AFIX   0 
part 0 
C32   1    0.211154    0.102120    0.057450    11.00000    0.12417 
part 1 
AFIX 137 
H32A  2    0.215488    0.141675    0.121902    61.00000   -1.50000 
H32B  2    0.177315    0.147467    0.026870    61.00000   -1.50000 
H32C  2    0.295605    0.088779    0.045036    61.00000   -1.50000 
AFIX 137 
part 2 
H32D  2    0.260162    0.176063    0.076618   -61.00000   -1.50000 
H32E  2    0.254074    0.045648    0.017562   -61.00000   -1.50000 
H32F  2    0.202910    0.085947    0.109825   -61.00000   -1.50000 
AFIX   0 
part 2 
C31A  1    0.080925    0.100100    0.008185   -61.00000    0.07232 
AFIX  23 
H31C  2    0.045403    0.167993    0.041722   -61.00000   -1.20000 
H31D  2    0.086456    0.098113   -0.051756   -61.00000   -1.20000 
part 0 
AFIX   0 
HKLF 4 
  
REM  alex1523s_a.res in P-1 
REM R1 =  0.0460 for    8261 Fo > 4sig(Fo)  and  0.0636 for all    9977 data 
REM    562 parameters refined using    798 restraints 
  
END 
  
WGHT      0.0003     12.4096 
  
REM Highest difference peak  3.806,  deepest hole -4.053,  1-sigma level  0.125 
Q1    1   0.5406  0.3021  0.5763  11.00000  0.05    3.81 
Q2    1   0.5405  0.7240  0.7232  11.00000  0.05    2.23 
Q3    1   0.4586  0.2499  0.5873  11.00000  0.05    2.05 
Q4    1   0.5357  0.1330  0.5738  11.00000  0.05    1.05 
Q5    1   0.5032  0.3451  0.6372  11.00000  0.05    0.94 
Q6    1   0.0984 -0.0710  0.0021  11.00000  0.05    0.80 
Q7    1   0.5431  0.6341  0.7216  11.00000  0.05    0.76 
Q8    1   0.6032  0.2704  0.6084  11.00000  0.05    0.70 
Q9    1   0.6035  0.2593  0.5407  11.00000  0.05    0.69 
Q10   1   0.4964  0.1981  0.6310  11.00000  0.05    0.66 
Q11   1   0.0673  0.3204  0.2866  11.00000  0.05    0.65 
Q12   1   0.5068  0.6676  0.7490  11.00000  0.05    0.59 
;
_shelx_res_checksum              40732
####################################################################### 
# 
# This file contains crystal structure data downloaded from the 
# Cambridge Structural Database (CSD) hosted by the Cambridge 
# Crystallographic Data Centre (CCDC).
# 
# Full information about CCDC data access policies and citation 
# guidelines are available at http://www.ccdc.cam.ac.uk/access/V1 
# 
# Audit and citation data items may have been added by the CCDC. 
# Please retain this information to preserve the provenance of 
# this file and to allow appropriate attribution of the data. 
# 
#######################################################################

data_alex1520s
_database_code_depnum_ccdc_archive 'CCDC 1446945'
_audit_update_record             
;
2016-01-12 deposited with the CCDC.
2016-04-18 downloaded from the CCDC.
;

_audit_creation_method           SHELXL-2014/6
_chemical_name_systematic        ?
_chemical_name_common            ?
_chemical_melting_point          ?
_chemical_formula_moiety         'C24 H76 B40'
_chemical_formula_sum            'C24 H76 B40'
_chemical_formula_weight         797.24

loop_
_atom_type_symbol
_atom_type_description
_atom_type_scat_dispersion_real
_atom_type_scat_dispersion_imag
_atom_type_scat_source
C C 0.0181 0.0091 'International Tables Vol C Tables 4.2.6.8 and 6.1.1.4'
H H 0.0000 0.0000 'International Tables Vol C Tables 4.2.6.8 and 6.1.1.4'
B B 0.0090 0.0039 'International Tables Vol C Tables 4.2.6.8 and 6.1.1.4'

_space_group_crystal_system      monoclinic
_space_group_IT_number           14
_space_group_name_H-M_alt        'P 21/n'
_space_group_name_Hall           '-P 2yn'

_shelx_space_group_comment       
; 
The symmetry employed for this shelxl refinement is uniquely defined 
by the following loop, which should always be used as a source of 
symmetry information in preference to the above space-group names. 
They are only intended as comments. 
;

loop_
_space_group_symop_operation_xyz
'x, y, z'
'-x+1/2, y+1/2, -z+1/2'
'-x, -y, -z'
'x-1/2, -y-1/2, z-1/2'

_cell_length_a                   7.2892(4)
_cell_length_b                   17.2701(11)
_cell_length_c                   9.6250(6)
_cell_angle_alpha                90
_cell_angle_beta                 97.582(4)
_cell_angle_gamma                90
_cell_volume                     1201.05(13)
_cell_formula_units_Z            1
_cell_measurement_temperature    100(2)
_cell_measurement_reflns_used    5077
_cell_measurement_theta_min      5.12
_cell_measurement_theta_max      70.73

_exptl_crystal_description       rod
_exptl_crystal_colour            colorless
_exptl_crystal_density_meas      ?
_exptl_crystal_density_method    ?
_exptl_crystal_density_diffrn    1.102
_exptl_crystal_F_000             420
_exptl_transmission_factor_min   ?
_exptl_transmission_factor_max   ?
_exptl_crystal_size_max          0.400
_exptl_crystal_size_mid          0.400
_exptl_crystal_size_min          0.200
_exptl_absorpt_coefficient_mu    0.322
_shelx_estimated_absorpt_T_min   0.882
_shelx_estimated_absorpt_T_max   0.938
_exptl_absorpt_correction_type   multi-scan
_exptl_absorpt_correction_T_min  0.65
_exptl_absorpt_correction_T_max  0.75
_exptl_absorpt_process_details   'SADABS V2014/2 (Bruker AXS Inc.)'
_exptl_absorpt_special_details   ?
_diffrn_ambient_temperature      100(2)
_diffrn_radiation_wavelength     1.54178
_diffrn_radiation_type           CuK\a
_diffrn_source                   'I\mS micro--focus source'
_diffrn_measurement_device_type  'Bruker APEX-II CCD'
_diffrn_measurement_method       '\f and \w scans'
_diffrn_detector_area_resol_mean 8.3333
_diffrn_reflns_number            9864
_diffrn_reflns_av_unetI/netI     0.0286
_diffrn_reflns_av_R_equivalents  0.0329
_diffrn_reflns_limit_h_min       -8
_diffrn_reflns_limit_h_max       8
_diffrn_reflns_limit_k_min       -20
_diffrn_reflns_limit_k_max       20
_diffrn_reflns_limit_l_min       -11
_diffrn_reflns_limit_l_max       11
_diffrn_reflns_theta_min         5.122
_diffrn_reflns_theta_max         70.724
_diffrn_reflns_theta_full        67.679
_diffrn_measured_fraction_theta_max 0.963
_diffrn_measured_fraction_theta_full 0.988
_diffrn_reflns_Laue_measured_fraction_max 0.963
_diffrn_reflns_Laue_measured_fraction_full 0.988
_diffrn_reflns_point_group_measured_fraction_max 0.963
_diffrn_reflns_point_group_measured_fraction_full 0.988
_reflns_number_total             2217
_reflns_number_gt                2056
_reflns_threshold_expression     'I > 2\s(I)'
_reflns_Friedel_coverage         0.000
_reflns_Friedel_fraction_max     .
_reflns_Friedel_fraction_full    .

_reflns_special_details          
; 
 Reflections were merged by SHELXL according to the crystal 
 class for the calculation of statistics and refinement. 
  
 _reflns_Friedel_fraction is defined as the number of unique 
 Friedel pairs measured divided by the number that would be 
 possible theoretically, ignoring centric projections and 
 systematic absences. 
;

_computing_data_collection       'Bruker APEX2'
_computing_cell_refinement       'Bruker SAINT'
_computing_data_reduction        'Bruker SAINT'
_computing_structure_solution    'SHELXS-97 (Sheldrick 2008)'
_computing_structure_refinement  'SHELXL-2014/6 (Sheldrick, 2014)'
_computing_molecular_graphics    'Bruker SHELXTL'
_computing_publication_material  'Bruker SHELXTL'
_refine_special_details          ?
_refine_ls_structure_factor_coef Fsqd
_refine_ls_matrix_type           full
_refine_ls_weighting_scheme      calc
_refine_ls_weighting_details     
'w=1/[\s^2^(Fo^2^)+(0.0821P)^2^+0.5513P] where P=(Fo^2^+2Fc^2^)/3'
_atom_sites_solution_primary     ?
_atom_sites_solution_secondary   ?
_atom_sites_solution_hydrogens   mixed
_refine_ls_hydrogen_treatment    mixed
_refine_ls_extinction_method     none
_refine_ls_extinction_coef       .
_refine_ls_number_reflns         2217
_refine_ls_number_parameters     151
_refine_ls_number_restraints     0
_refine_ls_R_factor_all          0.0537
_refine_ls_R_factor_gt           0.0513
_refine_ls_wR_factor_ref         0.1489
_refine_ls_wR_factor_gt          0.1463
_refine_ls_goodness_of_fit_ref   1.089
_refine_ls_restrained_S_all      1.089
_refine_ls_shift/su_max          0.000
_refine_ls_shift/su_mean         0.000

loop_
_atom_site_label
_atom_site_type_symbol
_atom_site_fract_x
_atom_site_fract_y
_atom_site_fract_z
_atom_site_U_iso_or_equiv
_atom_site_adp_type
_atom_site_occupancy
_atom_site_site_symmetry_order
_atom_site_calc_flag
_atom_site_refinement_flags_posn
_atom_site_refinement_flags_adp
_atom_site_refinement_flags_occupancy
_atom_site_disorder_assembly
_atom_site_disorder_group
C1 C 0.46152(17) 0.53568(7) 0.53288(13) 0.0140(3) Uani 1 1 d . . . . .
C2 C 0.51283(19) 0.62042(8) 0.47141(14) 0.0173(3) Uani 1 1 d . . . . .
H2 H 0.587(3) 0.6187(11) 0.397(2) 0.031(5) Uiso 1 1 d . . . . .
C3 C 0.2442(2) 0.77852(9) 0.71242(16) 0.0270(4) Uani 1 1 d . . . . .
H3A H 0.1102 0.7835 0.6795 0.032 Uiso 1 1 calc R U . . .
H3B H 0.2595 0.7762 0.8161 0.032 Uiso 1 1 calc R U . . .
C4 C 0.3409(2) 0.85023(9) 0.66909(17) 0.0292(4) Uani 1 1 d . . . . .
H4A H 0.4729 0.8474 0.7050 0.044 Uiso 1 1 calc R U . . .
H4B H 0.2867 0.8961 0.7075 0.044 Uiso 1 1 calc R U . . .
H4C H 0.3258 0.8537 0.5666 0.044 Uiso 1 1 calc R U . . .
C5 C 0.1327(2) 0.59631(9) 0.84778(15) 0.0219(3) Uani 1 1 d . . . . .
H5A H 0.0699 0.6461 0.8609 0.026 Uiso 1 1 calc R U . . .
H5B H 0.0356 0.5574 0.8186 0.026 Uiso 1 1 calc R U . . .
C6 C 0.2377(2) 0.57157(11) 0.98782(16) 0.0330(4) Uani 1 1 d . . . . .
H6A H 0.3035 0.5230 0.9759 0.049 Uiso 1 1 calc R U . . .
H6B H 0.1503 0.5639 1.0557 0.049 Uiso 1 1 calc R U . . .
H6C H 0.3270 0.6119 1.0221 0.049 Uiso 1 1 calc R U . . .
B1 B 0.3161(2) 0.69889(9) 0.65452(17) 0.0200(4) Uani 1 1 d . . . . .
B2 B 0.2580(2) 0.60637(9) 0.72393(16) 0.0173(3) Uani 1 1 d . . . . .
B3 B 0.1643(2) 0.63414(9) 0.54880(16) 0.0180(4) Uani 1 1 d . . . . .
H3 H 0.0137 0.6476 0.5209 0.022 Uiso 1 1 calc R U . . .
B4 B 0.4933(2) 0.64109(10) 0.75232(17) 0.0197(4) Uani 1 1 d . . . . .
H4 H 0.5602 0.6591 0.8589 0.024 Uiso 1 1 calc R U . . .
B5 B 0.5404(2) 0.68957(9) 0.59821(17) 0.0213(4) Uani 1 1 d . . . . .
H5 H 0.6391 0.7394 0.6009 0.026 Uiso 1 1 calc R U . . .
B6 B 0.3373(2) 0.68542(9) 0.47255(17) 0.0202(4) Uani 1 1 d . . . . .
H6 H 0.3036 0.7325 0.3933 0.024 Uiso 1 1 calc R U . . .
B7 B 0.2895(2) 0.58696(9) 0.42907(16) 0.0169(3) Uani 1 1 d . . . . .
H7 H 0.2249 0.5688 0.3220 0.020 Uiso 1 1 calc R U . . .
B8 B 0.2445(2) 0.53810(9) 0.58347(15) 0.0158(3) Uani 1 1 d . . . . .
H8 H 0.1485 0.4872 0.5780 0.019 Uiso 1 1 calc R U . . .
B9 B 0.4472(2) 0.54230(9) 0.70882(15) 0.0165(3) Uani 1 1 d . . . . .
H9 H 0.4839 0.4942 0.7855 0.020 Uiso 1 1 calc R U . . .
B10 B 0.6208(2) 0.59397(9) 0.63437(16) 0.0175(3) Uani 1 1 d . . . . .
H10 H 0.7716 0.5803 0.6607 0.021 Uiso 1 1 calc R U . . .

loop_
_atom_site_aniso_label
_atom_site_aniso_U_11
_atom_site_aniso_U_22
_atom_site_aniso_U_33
_atom_site_aniso_U_23
_atom_site_aniso_U_13
_atom_site_aniso_U_12
C1 0.0133(6) 0.0149(7) 0.0136(6) 0.0013(5) 0.0009(5) -0.0007(5)
C2 0.0191(7) 0.0147(7) 0.0189(7) 0.0011(5) 0.0053(6) -0.0007(5)
C3 0.0295(8) 0.0249(8) 0.0284(8) -0.0047(6) 0.0106(6) 0.0036(6)
C4 0.0366(9) 0.0234(8) 0.0280(8) -0.0057(6) 0.0062(7) 0.0024(6)
C5 0.0198(7) 0.0265(8) 0.0200(7) 0.0020(6) 0.0043(6) 0.0028(6)
C6 0.0314(9) 0.0498(11) 0.0183(8) 0.0029(7) 0.0055(6) 0.0056(7)
B1 0.0213(8) 0.0181(8) 0.0215(8) -0.0013(6) 0.0062(6) -0.0006(6)
B2 0.0169(7) 0.0188(8) 0.0164(7) -0.0001(6) 0.0023(6) 0.0011(6)
B3 0.0179(7) 0.0194(8) 0.0170(7) 0.0015(6) 0.0028(6) 0.0026(6)
B4 0.0175(8) 0.0216(8) 0.0200(8) -0.0046(6) 0.0027(6) -0.0009(6)
B5 0.0222(8) 0.0175(8) 0.0254(8) -0.0043(6) 0.0080(6) -0.0024(6)
B6 0.0229(8) 0.0169(8) 0.0221(8) 0.0025(6) 0.0074(6) 0.0035(6)
B7 0.0160(7) 0.0183(8) 0.0162(7) 0.0026(6) 0.0007(6) 0.0028(6)
B8 0.0135(7) 0.0187(8) 0.0152(7) 0.0011(6) 0.0021(6) 0.0009(5)
B9 0.0158(7) 0.0202(8) 0.0135(7) -0.0002(6) 0.0023(6) -0.0004(6)
B10 0.0156(7) 0.0187(8) 0.0180(7) -0.0029(6) 0.0012(6) -0.0032(6)

_geom_special_details            
; 
 All esds (except the esd in the dihedral angle between two l.s. planes) 
 are estimated using the full covariance matrix.  The cell esds are taken 
 into account individually in the estimation of esds in distances, angles 
 and torsion angles; correlations between esds in cell parameters are only 
 used when they are defined by crystal symmetry.  An approximate (isotropic) 
 treatment of cell esds is used for estimating esds involving l.s. planes. 
;

loop_
_geom_bond_atom_site_label_1
_geom_bond_atom_site_label_2
_geom_bond_distance
_geom_bond_site_symmetry_2
_geom_bond_publ_flag
C1 C1 1.526(2) 3_666 ?
C1 C2 1.6400(18) . ?
C1 B9 1.7143(19) . ?
C1 B8 1.7158(19) . ?
C1 B10 1.7368(19) . ?
C1 B7 1.7391(19) . ?
C2 B5 1.700(2) . ?
C2 B6 1.703(2) . ?
C2 B10 1.721(2) . ?
C2 B7 1.725(2) . ?
C2 H2 0.951(19) . ?
C3 C4 1.510(2) . ?
C3 B1 1.598(2) . ?
C3 H3A 0.9900 . ?
C3 H3B 0.9900 . ?
C4 H4A 0.9800 . ?
C4 H4B 0.9800 . ?
C4 H4C 0.9800 . ?
C5 C6 1.521(2) . ?
C5 B2 1.604(2) . ?
C5 H5A 0.9900 . ?
C5 H5B 0.9900 . ?
C6 H6A 0.9800 . ?
C6 H6B 0.9800 . ?
C6 H6C 0.9800 . ?
B1 B3 1.793(2) . ?
B1 B6 1.794(2) . ?
B1 B5 1.796(2) . ?
B1 B4 1.797(2) . ?
B1 B2 1.804(2) . ?
B2 B8 1.787(2) . ?
B2 B9 1.789(2) . ?
B2 B3 1.798(2) . ?
B2 B4 1.803(2) . ?
B3 B7 1.761(2) . ?
B3 B8 1.776(2) . ?
B3 B6 1.777(2) . ?
B3 H3 1.1200 . ?
B4 B10 1.759(2) . ?
B4 B5 1.776(2) . ?
B4 B9 1.778(2) . ?
B4 H4 1.1200 . ?
B5 B10 1.771(2) . ?
B5 B6 1.785(2) . ?
B5 H5 1.1200 . ?
B6 B7 1.775(2) . ?
B6 H6 1.1200 . ?
B7 B8 1.777(2) . ?
B7 H7 1.1200 . ?
B8 B9 1.781(2) . ?
B8 H8 1.1200 . ?
B9 B10 1.775(2) . ?
B9 H9 1.1200 . ?
B10 H10 1.1200 . ?

loop_
_geom_angle_atom_site_label_1
_geom_angle_atom_site_label_2
_geom_angle_atom_site_label_3
_geom_angle
_geom_angle_site_symmetry_1
_geom_angle_site_symmetry_3
_geom_angle_publ_flag
C1 C1 C2 117.22(13) 3_666 . ?
C1 C1 B9 122.50(13) 3_666 . ?
C2 C1 B9 110.08(10) . . ?
C1 C1 B8 122.72(13) 3_666 . ?
C2 C1 B8 110.08(10) . . ?
B9 C1 B8 62.56(8) . . ?
C1 C1 B10 116.51(13) 3_666 . ?
C2 C1 B10 61.21(8) . . ?
B9 C1 B10 61.91(8) . . ?
B8 C1 B10 113.53(10) . . ?
C1 C1 B7 116.73(13) 3_666 . ?
C2 C1 B7 61.30(8) . . ?
B9 C1 B7 113.59(10) . . ?
B8 C1 B7 61.89(8) . . ?
B10 C1 B7 113.95(10) . . ?
C1 C2 B5 112.26(10) . . ?
C1 C2 B6 112.25(10) . . ?
B5 C2 B6 63.26(9) . . ?
C1 C2 B10 62.17(8) . . ?
B5 C2 B10 62.35(9) . . ?
B6 C2 B10 115.00(11) . . ?
C1 C2 B7 62.18(8) . . ?
B5 C2 B7 115.04(11) . . ?
B6 C2 B7 62.35(9) . . ?
B10 C2 B7 115.49(10) . . ?
C1 C2 H2 115.0(11) . . ?
B5 C2 H2 122.4(11) . . ?
B6 C2 H2 121.8(11) . . ?
B10 C2 H2 116.0(11) . . ?
B7 C2 H2 115.1(11) . . ?
C4 C3 B1 115.02(12) . . ?
C4 C3 H3A 108.5 . . ?
B1 C3 H3A 108.5 . . ?
C4 C3 H3B 108.5 . . ?
B1 C3 H3B 108.5 . . ?
H3A C3 H3B 107.5 . . ?
C3 C4 H4A 109.5 . . ?
C3 C4 H4B 109.5 . . ?
H4A C4 H4B 109.5 . . ?
C3 C4 H4C 109.5 . . ?
H4A C4 H4C 109.5 . . ?
H4B C4 H4C 109.5 . . ?
C6 C5 B2 114.81(12) . . ?
C6 C5 H5A 108.6 . . ?
B2 C5 H5A 108.6 . . ?
C6 C5 H5B 108.6 . . ?
B2 C5 H5B 108.6 . . ?
H5A C5 H5B 107.5 . . ?
C5 C6 H6A 109.5 . . ?
C5 C6 H6B 109.5 . . ?
H6A C6 H6B 109.5 . . ?
C5 C6 H6C 109.5 . . ?
H6A C6 H6C 109.5 . . ?
H6B C6 H6C 109.5 . . ?
C3 B1 B3 121.90(12) . . ?
C3 B1 B6 121.78(12) . . ?
B3 B1 B6 59.41(9) . . ?
C3 B1 B5 122.40(12) . . ?
B3 B1 B5 106.93(11) . . ?
B6 B1 B5 59.64(9) . . ?
C3 B1 B4 122.78(12) . . ?
B3 B1 B4 107.34(11) . . ?
B6 B1 B4 106.92(11) . . ?
B5 B1 B4 59.24(9) . . ?
C3 B1 B2 121.95(12) . . ?
B3 B1 B2 60.00(9) . . ?
B6 B1 B2 107.55(11) . . ?
B5 B1 B2 107.47(11) . . ?
B4 B1 B2 60.11(9) . . ?
C5 B2 B8 120.73(12) . . ?
C5 B2 B9 120.94(12) . . ?
B8 B2 B9 59.75(8) . . ?
C5 B2 B3 122.85(12) . . ?
B8 B2 B3 59.37(8) . . ?
B9 B2 B3 106.87(10) . . ?
C5 B2 B4 123.15(12) . . ?
B8 B2 B4 106.87(10) . . ?
B9 B2 B4 59.34(9) . . ?
B3 B2 B4 106.81(11) . . ?
C5 B2 B1 123.77(12) . . ?
B8 B2 B1 107.24(10) . . ?
B9 B2 B1 107.25(10) . . ?
B3 B2 B1 59.69(9) . . ?
B4 B2 B1 59.76(9) . . ?
B7 B3 B8 60.31(8) . . ?
B7 B3 B6 60.21(9) . . ?
B8 B3 B6 108.01(10) . . ?
B7 B3 B1 109.00(11) . . ?
B8 B3 B1 108.22(11) . . ?
B6 B3 B1 60.32(9) . . ?
B7 B3 B2 108.94(11) . . ?
B8 B3 B2 59.99(8) . . ?
B6 B3 B2 108.52(11) . . ?
B1 B3 B2 60.31(9) . . ?
B7 B3 H3 121.0 . . ?
B8 B3 H3 121.8 . . ?
B6 B3 H3 121.6 . . ?
B1 B3 H3 121.3 . . ?
B2 B3 H3 121.3 . . ?
B10 B4 B5 60.15(9) . . ?
B10 B4 B9 60.25(8) . . ?
B5 B4 B9 107.89(11) . . ?
B10 B4 B1 108.86(11) . . ?
B5 B4 B1 60.35(9) . . ?
B9 B4 B1 108.00(11) . . ?
B10 B4 B2 108.75(11) . . ?
B5 B4 B2 108.36(11) . . ?
B9 B4 B2 59.92(9) . . ?
B1 B4 B2 60.13(9) . . ?
B10 B4 H4 121.1 . . ?
B5 B4 H4 121.6 . . ?
B9 B4 H4 121.9 . . ?
B1 B4 H4 121.4 . . ?
B2 B4 H4 121.4 . . ?
C2 B5 B10 59.40(8) . . ?
C2 B5 B4 104.52(11) . . ?
B10 B5 B4 59.45(9) . . ?
C2 B5 B6 58.44(9) . . ?
B10 B5 B6 108.60(11) . . ?
B4 B5 B6 108.22(11) . . ?
C2 B5 B1 104.68(11) . . ?
B10 B5 B1 108.36(11) . . ?
B4 B5 B1 60.41(9) . . ?
B6 B5 B1 60.11(9) . . ?
C2 B5 H5 124.8 . . ?
B10 B5 H5 121.1 . . ?
B4 B5 H5 122.5 . . ?
B6 B5 H5 121.3 . . ?
B1 B5 H5 122.1 . . ?
C2 B6 B7 59.42(8) . . ?
C2 B6 B3 104.40(10) . . ?
B7 B6 B3 59.46(9) . . ?
C2 B6 B5 58.30(8) . . ?
B7 B6 B5 108.53(11) . . ?
B3 B6 B5 108.08(11) . . ?
C2 B6 B1 104.67(11) . . ?
B7 B6 B1 108.36(11) . . ?
B3 B6 B1 60.27(9) . . ?
B5 B6 B1 60.24(9) . . ?
C2 B6 H6 124.9 . . ?
B7 B6 H6 121.1 . . ?
B3 B6 H6 122.6 . . ?
B5 B6 H6 121.3 . . ?
B1 B6 H6 122.1 . . ?
C2 B7 C1 56.52(8) . . ?
C2 B7 B3 104.17(11) . . ?
C1 B7 B3 104.84(10) . . ?
C2 B7 B6 58.22(8) . . ?
C1 B7 B6 104.37(11) . . ?
B3 B7 B6 60.34(9) . . ?
C2 B7 B8 103.53(10) . . ?
C1 B7 B8 58.41(8) . . ?
B3 B7 B8 60.25(8) . . ?
B6 B7 B8 108.06(11) . . ?
C2 B7 H7 125.5 . . ?
C1 B7 H7 124.7 . . ?
B3 B7 H7 122.7 . . ?
B6 B7 H7 122.1 . . ?
B8 B7 H7 122.4 . . ?
C1 B8 B3 105.22(10) . . ?
C1 B8 B7 59.70(8) . . ?
B3 B8 B7 59.45(8) . . ?
C1 B8 B9 58.68(8) . . ?
B3 B8 B9 108.20(11) . . ?
B7 B8 B9 108.62(10) . . ?
C1 B8 B2 105.68(10) . . ?
B3 B8 B2 60.64(9) . . ?
B7 B8 B2 108.77(11) . . ?
B9 B8 B2 60.18(8) . . ?
C1 B8 H8 124.1 . . ?
B3 B8 H8 122.4 . . ?
B7 B8 H8 121.1 . . ?
B9 B8 H8 121.4 . . ?
B2 B8 H8 121.7 . . ?
C1 B9 B10 59.67(8) . . ?
C1 B9 B4 105.21(10) . . ?
B10 B9 B4 59.34(8) . . ?
C1 B9 B8 58.76(8) . . ?
B10 B9 B8 108.59(10) . . ?
B4 B9 B8 108.23(11) . . ?
C1 B9 B2 105.65(10) . . ?
B10 B9 B2 108.68(11) . . ?
B4 B9 B2 60.74(9) . . ?
B8 B9 B2 60.07(8) . . ?
C1 B9 H9 124.1 . . ?
B10 B9 H9 121.1 . . ?
B4 B9 H9 122.4 . . ?
B8 B9 H9 121.4 . . ?
B2 B9 H9 121.7 . . ?
C2 B10 C1 56.62(8) . . ?
C2 B10 B4 104.38(11) . . ?
C1 B10 B4 105.08(10) . . ?
C2 B10 B5 58.25(9) . . ?
C1 B10 B5 104.50(10) . . ?
B4 B10 B5 60.40(9) . . ?
C2 B10 B9 103.68(10) . . ?
C1 B10 B9 58.42(8) . . ?
B4 B10 B9 60.42(9) . . ?
B5 B10 B9 108.22(11) . . ?
C2 B10 H10 125.4 . . ?
C1 B10 H10 124.7 . . ?
B4 B10 H10 122.5 . . ?
B5 B10 H10 122.0 . . ?
B9 B10 H10 122.3 . . ?

_refine_diff_density_max         0.356
_refine_diff_density_min         -0.253
_refine_diff_density_rms         0.049

_shelxl_version_number           2014/6

_shelx_res_file                  
; 
TITL alex1520s in P2(1)/n 
CELL 1.54178   7.28920  17.27010   9.62500  90.0000  97.5817  90.0000 
ZERR    1.00   0.00040   0.00110   0.00060   0.0000   0.0035   0.0000 
LATT 1 
SYMM 1/2-X, 1/2+Y, 1/2-Z 
SFAC C  H  B 
UNIT 24  76  40 
L.S. 20 
BOND $H 
FMAP 2 
PLAN 5 
acta 
size .4 .4 .2 
TEMP -173 
WGHT    0.082100    0.551300 
FVAR       0.19991 
C1    1    0.461523    0.535683    0.532875    11.00000    0.01330    0.01488 = 
         0.01365    0.00132    0.00095   -0.00071 
C2    1    0.512827    0.620416    0.471415    11.00000    0.01911    0.01469 = 
         0.01894    0.00111    0.00525   -0.00069 
H2    2    0.587000    0.618711    0.397240    11.00000    0.03135 
C3    1    0.244235    0.778520    0.712417    11.00000    0.02954    0.02490 = 
         0.02841   -0.00469    0.01059    0.00364 
AFIX  23 
H3A   2    0.110229    0.783450    0.679498    11.00000   -1.20000 
H3B   2    0.259498    0.776157    0.816072    11.00000   -1.20000 
AFIX   0 
C4    1    0.340886    0.850228    0.669086    11.00000    0.03665    0.02336 = 
         0.02800   -0.00571    0.00616    0.00235 
AFIX 137 
H4A   2    0.472909    0.847374    0.705037    11.00000   -1.50000 
H4B   2    0.286697    0.896149    0.707524    11.00000   -1.50000 
H4C   2    0.325761    0.853686    0.566582    11.00000   -1.50000 
AFIX   0 
C5    1    0.132677    0.596312    0.847782    11.00000    0.01982    0.02649 = 
         0.01997    0.00203    0.00428    0.00283 
AFIX  23 
H5A   2    0.069929    0.646118    0.860862    11.00000   -1.20000 
H5B   2    0.035568    0.557363    0.818556    11.00000   -1.20000 
AFIX   0 
C6    1    0.237706    0.571571    0.987823    11.00000    0.03144    0.04982 = 
         0.01827    0.00286    0.00554    0.00559 
AFIX 137 
H6A   2    0.303504    0.523034    0.975890    11.00000   -1.50000 
H6B   2    0.150280    0.563867    1.055693    11.00000   -1.50000 
H6C   2    0.327010    0.611871    1.022121    11.00000   -1.50000 
AFIX   0 
B1    3    0.316138    0.698887    0.654515    11.00000    0.02127    0.01810 = 
         0.02148   -0.00130    0.00620   -0.00057 
B2    3    0.257993    0.606371    0.723934    11.00000    0.01687    0.01878 = 
         0.01636   -0.00011    0.00226    0.00113 
B3    3    0.164317    0.634141    0.548804    11.00000    0.01785    0.01938 = 
         0.01703    0.00152    0.00280    0.00262 
AFIX 153 
H3    2    0.013668    0.647615    0.520861    11.00000   -1.20000 
AFIX   0 
B4    3    0.493302    0.641087    0.752322    11.00000    0.01750    0.02156 = 
         0.01996   -0.00465    0.00275   -0.00095 
AFIX 153 
H4    2    0.560184    0.659150    0.858851    11.00000   -1.20000 
AFIX   0 
B5    3    0.540383    0.689574    0.598213    11.00000    0.02222    0.01746 = 
         0.02542   -0.00425    0.00799   -0.00236 
AFIX 153 
H5    2    0.639109    0.739410    0.600898    11.00000   -1.20000 
AFIX   0 
B6    3    0.337325    0.685419    0.472552    11.00000    0.02293    0.01688 = 
         0.02210    0.00248    0.00738    0.00353 
AFIX 153 
H6    2    0.303603    0.732516    0.393298    11.00000   -1.20000 
AFIX   0 
B7    3    0.289494    0.586963    0.429072    11.00000    0.01595    0.01830 = 
         0.01616    0.00258    0.00067    0.00282 
AFIX 153 
H7    2    0.224910    0.568814    0.321973    11.00000   -1.20000 
AFIX   0 
B8    3    0.244533    0.538103    0.583474    11.00000    0.01348    0.01871 = 
         0.01524    0.00106    0.00212    0.00095 
AFIX 153 
H8    2    0.148528    0.487238    0.577968    11.00000   -1.20000 
AFIX   0 
B9    3    0.447160    0.542303    0.708822    11.00000    0.01581    0.02024 = 
         0.01347   -0.00022    0.00228   -0.00044 
AFIX 153 
H9    2    0.483950    0.494192    0.785476    11.00000   -1.20000 
AFIX   0 
B10   3    0.620817    0.593965    0.634370    11.00000    0.01561    0.01872 = 
         0.01800   -0.00286    0.00116   -0.00318 
AFIX 153 
H10   2    0.771620    0.580329    0.660655    11.00000   -1.20000 
AFIX   0 
HKLF 4 
  
REM  alex1520s in P2(1)/n 
REM R1 =  0.0513 for    2056 Fo > 4sig(Fo)  and  0.0537 for all    2217 data 
REM    151 parameters refined using      0 restraints 
  
END 
  
WGHT      0.0823      0.5506 
  
REM Highest difference peak  0.356,  deepest hole -0.253,  1-sigma level  0.049 
Q1    1   0.7399  0.5776  0.6132  11.00000  0.05    0.36 
Q2    1   0.2634  0.8180  0.6807  11.00000  0.05    0.28 
Q3    1   0.2052  0.6016  0.7949  11.00000  0.05    0.27 
Q4    1   0.2909  0.5647  0.3288  11.00000  0.05    0.26 
Q5    1   0.4983  0.4921  0.7400  11.00000  0.05    0.22 
;
_shelx_res_checksum              27996
